# Supplementary material for: Restoration Enhances Wetland Biodiversity and Ecosystem Service Supply, but Results Are Context-Dependent: A Meta-Analysis
Source: PLoS One. 2014 Apr 17;9(4):e93507. doi: 10.1371/journal.pone.0093507 (PMC3990551; doi:10.1371/journal.pone.0093507)
Supplement: Table S1 — Linked databases used in the meta-analysis of biodiversity and ES. (XLS) [file pone.0093507.s011.xls]

## Sheet: Database
Table S2. Resume of the data extracted from the 70 original studies included in this meta - analysis and its ln RR calculated in MetaWin for each datum. D ID = Data ID. R ID = Reference ID. L ID = Location ID. ExpDes = Experimental design. EcoType = Type of ecosystem. WetlType = Type of wetland. CauDeg = Cause of degradation. ResAct = Restoration action. RA group = groups of restoration actions. …
D ID	R ID	L ID	ExpDes	EcoType	WetlType	CauDeg	ResAct	RA Group	AgeRes	VarMeas	Biod	PF/RM	AF/RM	WS	CR	HD	WQ	REE	RSFE	RInvSp	BI	BC	Ht	Ha	Rec	Comparison	UnitsMeas	N (avg)	ln RR	Var (RR)
1	1	L10	CI	Stream	Riverine	geomorphic / hydrologic	Cessation of groundwater pumping	Restoration of hydrological dynamics	6 yrs	Vegetation cover (herbaceous)	0	0	0	0	1	1	1	1	0	0	1	1	0	1	0	R, N	%	6	-0.9106	0.4257
2	1	L10	CI	Stream	Riverine	geomorphic / hydrologic	Cessation of groundwater pumping	Restoration of hydrological dynamics	6 yrs	Wetland indicator score (WIS) (plants)	1	0	0	0	0	0	0	0	0	0	0	0	0	0	0	R, N	%	6	0.7191	0.0117
3	1	L10	CI	Stream	Riverine	geomorphic / hydrologic	Cessation of groundwater pumping	Restoration of hydrological dynamics	6 yrs	Plant species richness (herbaceous)	1	0	0	0	0	0	0	0	0	0	0	0	0	0	0	R, N	S / m2	6	-0.6109	0.0405
4	1	L10	CI	Stream	Riverine	geomorphic / hydrologic	Cessation of groundwater pumping	Restoration of hydrological dynamics	6 yrs	Vegetation cover (herbaceous)	0	0	0	0	1	1	1	1	0	0	1	1	0	1	0	R, N	%	6	0.7472	0.5276
5	1	L10	CI	Stream	Riverine	geomorphic / hydrologic	Cessation of groundwater pumping	Restoration of hydrological dynamics	6 yrs	Wetland indicator score (WIS) (plants)	1	0	0	0	0	0	0	0	0	0	0	0	0	0	0	R, N	%	6	-0.2384	0.0162
6	1	L10	CI	Stream	Riverine	geomorphic / hydrologic	Cessation of groundwater pumping	Restoration of hydrological dynamics	6 yrs	Plant species richness (herbaceous)	1	0	0	0	0	0	0	0	0	0	0	0	0	0	0	R, N	S / m2	6	0.4353	0.1436
7	2	L20	CI	Lake	Lacustrine	invasive species	exotic species removal (herbicide application)	Exotic species removal	3 yrs	Stem abundance	0	0	0	0	1	1	1	1	0	0	1	1	0	1	0	R, C	stem / m	2	-1.3555	0.9566
8	2	L20	CI	Lake	Lacustrine	invasive species	exotic species removal (herbicide application)	Exotic species removal	3 yrs	Non-native species abundance	0	0	0	0	1	0	0	0	0	-1	-1	0	0	0	0	R, C	%	2	0.0283	0.0494
9	2	L20	CI	Lake	Lacustrine	invasive species	exotic species removal (herbicide application)	Exotic species removal	3 yrs	Macrophyte habitat complexity	1	0	0	0	0	0	0	0	0	0	0	0	0	0	0	R, C	fractal-stems*m-1	2	0.3443	0.1754
10	2	L20	CI	Lake	Lacustrine	invasive species	exotic species removal (herbicide application)	Exotic species removal	3 yrs	Stomach fullness in fishes	0	0	0	0	0	0	0	0	0	0	1	0	0	0	0	R, C	1-3 scale	2	0.0282	0.0424
11	2	L20	CI	Lake	Lacustrine	invasive species	exotic species removal (herbicide application)	Exotic species removal	3 yrs	Dietary niche width	1	0	0	0	0	0	0	0	0	0	0	0	0	0	0	R, C	# taxa	2	-0.0834	0.0351
12	3	L30	BA	Wetland	Lacustrine	land cover change	Compost adition and revegetation	Soil amendenment & revegetation	2 yrs	Microbial biomass carbon (low marsh)	0	0	0	0	1	0	0	0	1	0	0	1	1	0	0	R, C	µg /g	11.5	0.3994	0.1086
13	3	L30	BA	Wetland	Lacustrine	land cover change	Compost adition and revegetation	Soil amendenment & revegetation	2 yrs	Microbial biomass carbon (high marsh)	0	0	0	0	1	0	0	0	1	0	0	1	1	0	0	R, C	µg /g	9.5	0.0779	0.0725
14	3	L30	BA	Wetland	Lacustrine	land cover change	Compost adition and revegetation	Soil amendenment & revegetation	2 yrs	Plant species richness in low marsh	1	0	0	0	0	0	0	0	0	0	0	0	0	0	0	R, C	# taxa	11	0.64	0.0431
15	3	L30	BA	Wetland	Lacustrine	land cover change	Compost adition and revegetation	Soil amendenment & revegetation	2 yrs	Plant species richness in high marsh	1	0	0	0	0	0	0	0	0	0	0	0	0	0	0	R, C	# taxa	9.5	0.4538	0.0281
16	4	L40	CI	Freshwater marsh	Palustrine	human use	Traffic elimination	Passive restoration	3 yrs	Live shoots	0	0	0	0	1	1	1	1	0	0	1	1	0	1	0	R, N	g dwt / m2	28	-0.4997	0.0014
17	4	L40	CI	Freshwater marsh	Palustrine	human use	Traffic elimination	Passive restoration	3 yrs	Dead shoots	0	0	0	0	1	1	1	1	0	0	1	1	0	1	0	R, N	g dwt / m2	28	-1.0372	0.003
18	4	L40	CI	Freshwater marsh	Palustrine	human use	Traffic elimination	Passive restoration	3 yrs	Vegetation biomass (forbs)	0	0	0	0	1	1	1	1	0	0	1	1	0	1	0	R, N	g dwt / m2	28	0.0834	0.0052
19	4	L40	CI	Freshwater marsh	Palustrine	human use	Traffic elimination	Passive restoration	3 yrs	Vegetation biomass (woody)	0	0	0	0	1	1	1	1	0	0	1	1	0	1	0	R, N	g dwt / m2	28	-2.9472	0.0141
20	4	L40	CI	Freshwater marsh	Palustrine	human use	Traffic elimination	Passive restoration	3 yrs	Vegetation biomass (sedges)	0	0	0	0	1	1	1	1	0	0	1	1	0	1	0	R, N	g dwt / m2	28	0.0774	0.0028
21	4	L40	CI	Wetland	Lacustrine	human use	Traffic elimination	Passive restoration	3 yrs	Plant diversity	1	0	0	0	0	0	0	0	0	0	0	0	0	0	0	R, N	H'	8	-0.1072	0.0018
22	4	L40	CI	Freshwater marsh	Palustrine	human use	Traffic elimination	Passive restoration	3 yrs	Root biomass	0	0	0	0	1	1	1	1	1	0	1	1	1	0	0	R, N	g dwt / m2	28	-0.3926	0.0017
23	4	L40	CI	Freshwater marsh	Palustrine	human use	Traffic elimination	Passive restoration	3 yrs	Root biomass (dead)	0	0	0	0	1	1	1	1	1	0	1	1	1	0	0	R, N	g dwt / m2	28	-0.1286	0.0016
24	4	L40	CI	Freshwater marsh	Palustrine	human use	Traffic elimination	Passive restoration	3 yrs	Live shoots	0	0	0	0	1	1	1	1	0	0	1	1	0	1	0	R, C	g dwt / m2	28	1.1481	0.0024
25	4	L40	CI	Freshwater marsh	Palustrine	human use	Traffic elimination	Passive restoration	3 yrs	Dead shoots	0	0	0	0	1	1	1	1	0	0	1	1	0	1	0	R, C	g dwt / m2	28	1.5404	0.0039
26	4	L40	CI	Freshwater marsh	Palustrine	human use	Traffic elimination	Passive restoration	3 yrs	Vegetation biomass (forbs)	0	0	0	0	1	1	1	1	0	0	1	1	0	1	0	R, C	g dwt / m2	28	0.7765	0.0083
27	4	L40	CI	Freshwater marsh	Palustrine	human use	Traffic elimination	Passive restoration	3 yrs	Vegetation biomass (woody)	0	0	0	0	1	1	1	1	0	0	1	1	0	1	0	R, C	g dwt / m2	28	1.7405	0.1528
28	4	L40	CI	Freshwater marsh	Palustrine	human use	Traffic elimination	Passive restoration	3 yrs	Vegetation biomass (sedges)	0	0	0	0	1	1	1	1	0	0	1	1	0	1	0	R, C	g dwt / m2	28	1.2189	0.0147
29	4	L40	CI	Wetland	Lacustrine	human use	Traffic elimination	Passive restoration	3 yrs	Plant diversity	1	0	0	0	0	0	0	0	0	0	0	0	0	0	0	R, C	H'	28	1.0799	0.0043
30	4	L40	CI	Freshwater marsh	Palustrine	human use	Traffic elimination	Passive restoration	3 yrs	Root biomass	0	0	0	0	1	1	1	1	1	0	1	1	1	0	0	R, C	g dwt / m2	28	-0.034	0.0016
31	4	L40	CI	Freshwater marsh	Palustrine	human use	Traffic elimination	Passive restoration	3 yrs	Root biomass (dead)	0	0	0	0	1	1	1	1	1	0	1	1	1	0	0	R, C	g dwt / m2	28	-0.3023	0.0015
32	5	L50	BA	Stream	Riverine	land cover change	CPOM adition (Eucaliptus camaldulensis)	Restoration of water quality	8 days	Water discharge	0	0	0	0	0	-1	0	-1	-1	0	0	0	0	-1	0	R, C	L / sec	3	0.3118	0.5281
33	5	L50	BA	Stream	Riverine	land cover change	CPOM adition (Eucaliptus camaldulensis)	Restoration of water quality	8 days	Water temperature	0	0	0	0	0	0	-1	0	0	0	0	-1	0	-1	0	R, C	°C	3	-0.1018	0.0004
34	5	L50	BA	Stream	Riverine	land cover change	CPOM adition (Eucaliptus camaldulensis)	Restoration of water quality	8 days	P filterable reactive (FRP)	0	0	0	0	0	0	1	0	0	0	0	1	0	1	0	R, C	µg /L	4	0.4499	0.3012
35	5	L50	BA	Stream	Riverine	land cover change	CPOM adition (Eucaliptus camaldulensis)	Restoration of water quality	8 days	Dissolved organic carbon (DOC)	0	0	0	0	1	0	1	0	0	0	0	1	0	1	0	R, C	mg / L	20	0.3151	0.0274
36	5	L50	BA	Stream	Riverine	land cover change	CPOM adition (Eucaliptus camaldulensis)	Restoration of water quality	8 days	Rock attached organic matter	0	0	0	0	1	0	1	0	0	0	0	1	0	1	0	R, C	g / m2	3	0	0.0493
37	5	L50	BA	Stream	Riverine	land cover change	CPOM adition (Eucaliptus camaldulensis)	Restoration of water quality	8 days	Chlorophyll a	0	0	0	0	0	0	-1	0	0	0	0	-1	0	-1	0	R, C	mg / m2	3	0.2305	0.293
38	5	L50	BA	Stream	Riverine	land cover change	CPOM adition (Eucaliptus camaldulensis)	Restoration of water quality	8 days	Gross primary production	0	0	0	0	0	0	1	0	0	0	0	1	0	1	0	R, C	mg O2 / m2 / día	20	-0.2963	0.3464
39	5	L50	BA	Stream	Riverine	land cover change	CPOM adition (Eucaliptus camaldulensis)	Restoration of water quality	8 days	Respiration community (CO2)	0	0	0	0	0	0	1	0	0	0	0	1	0	1	0	R, C	mg O2 / m2 / día	20	1.3861	0.4162
40	5	L50	BA	Stream	Riverine	land cover change	P adition + leaf litter adition	Restoration of water quality	8 days	Water discharge	0	0	0	0	0	-1	0	-1	-1	0	0	0	0	-1	0	R, C	L / sec	4	0.3118	0.5292
41	5	L50	BA	Stream	Riverine	land cover change	P adition + leaf litter adition	Restoration of water quality	8 days	Water temperature	0	0	0	0	0	0	-1	0	0	0	0	-1	0	-1	0	R, C	°C	4	0.0681	0.0001
42	5	L50	BA	Stream	Riverine	land cover change	P adition + leaf litter adition	Restoration of water quality	8 days	Dissolved organic carbon (DOC)	0	0	0	0	1	0	1	0	0	0	0	1	0	1	0	R, C	mg / L	4	-0.023	0.0026
43	5	L50	BA	Stream	Riverine	land cover change	P adition + leaf litter adition	Restoration of water quality	8 days	P filterable reactive (FRP) retention	0	0	0	0	0	0	1	0	0	0	0	1	0	1	0	R, C	%	4	0.5843	0.389
44	6	L60	PA	Stream	Riverine	human use	Large wood addition (Populus grandidentata)	Enhancement of in-wetland heterogeneity	2 yrs	Leaf litter decomposition (Acer rubrum)	0	0	0	0	0	0	1	0	0	0	0	1	0	1	0	R, C	k / day	3	0.2429	0.1406
45	6	L60	PA	Stream	Riverine	human use	Large wood addition (Populus grandidentata)	Enhancement of in-wetland heterogeneity	2 yrs	Shredder biomass	0	0	0	0	0	0	1	0	0	0	1	1	0	1	0	R, C	mg / bag	3	0.7884	0.263
46	6	L60	PA	Stream	Riverine	human use	Large wood addition (Populus grandidentata)	Enhancement of in-wetland heterogeneity	2 yrs	Shredder abundance	0	0	0	0	0	0	1	0	0	0	1	1	0	1	0	R, C	# / bag	3	0.4158	0.0985
47	6	L60	PA	Stream	Riverine	human use	Large wood addition (Populus grandidentata)	Enhancement of in-wetland heterogeneity	2 yrs	Water discharge	0	0	0	0	0	-1	0	-1	-1	0	0	0	0	-1	0	R, C	L / sec	3	-0.0189	0.0247
48	6	L60	PA	Stream	Riverine	human use	Large wood addition (Populus grandidentata)	Enhancement of in-wetland heterogeneity	2 yrs	Bankful width	0	0	0	0	0	1	0	1	1	0	0	1	1	1	0	R, C	m	3	0.0426	0.0031
49	6	L60	PA	Stream	Riverine	human use	Large wood addition (Populus grandidentata)	Enhancement of in-wetland heterogeneity	2 yrs	NH4+ (water)	0	0	0	0	0	0	-1	0	0	0	0	-1	0	-1	0	R, C	µg /L	3	-0.39	0.0923
50	6	L60	PA	Stream	Riverine	human use	Large wood addition (Populus grandidentata)	Enhancement of in-wetland heterogeneity	2 yrs	NO3- (water)	0	0	0	0	0	0	-1	0	0	0	0	-1	0	-1	0	R, C	µg /L	3	0.3403	0.1418
51	6	L60	PA	Stream	Riverine	human use	Large wood addition (Populus grandidentata)	Enhancement of in-wetland heterogeneity	2 yrs	P soluble reactive (SPR)	0	0	0	0	0	0	1	0	0	0	0	1	0	1	0	R, C	µg /L	3	0.1886	0.0344
52	7	L70	CI	Wetland	Lacustrine	land cover change	wetland creation	Habitat creation	12 yrs	Aquatic connectivity	0	0	0	0	0	1	0	1	1	0	0	0	0	1	0	R, N	%	4	-0.4055	0.062
53	7	L70	CI	Wetland	Lacustrine	land cover change	wetland creation	Habitat creation	12 yrs	Vegetation biomass	0	0	0	0	1	1	1	1	1	0	1	1	1	0	0	R, N	%	4	-0.5355	0.0207
54	7	L70	CI	Wetland	Lacustrine	land cover change	wetland creation	Habitat creation	12 yrs	Non-native species abundance	0	0	0	0	1	0	0	0	0	-1	-1	0	0	0	0	R, N	%	4	-0.3497	0.1699
55	7	L70	CI	Wetland	Lacustrine	land cover change	wetland creation	Habitat creation	12 yrs	Water holding areas	0	0	0	0	0	1	0	1	1	0	0	0	0	1	0	R, N	%	4	0.6799	0.5974
56	7	L70	CI	Wetland	Lacustrine	land cover change	wetland creation	Habitat creation	12 yrs	Soil organic matter	0	0	0	0	1	0	0	0	1	0	0	1	1	0	0	R, N	%	4	-0.9746	0.3718
57	7	L70	CI	Wetland	Lacustrine	land cover change	wetland creation	Habitat creation	12 yrs	Evidence of regeneration	0	0	0	0	1	1	1	1	1	0	1	1	1	0	0	R, N	%	4	0.0171	0.131
58	7	L70	CI	Wetland	Lacustrine	land cover change	wetland creation	Habitat creation	12 yrs	Plant diversity	1	0	0	0	0	0	0	0	0	0	0	0	0	0	0	R, N	%	4	0.3646	0.0451
59	7	L70	CI	Wetland	Lacustrine	land cover change	wetland creation	Habitat creation	12 yrs	Plant species composition	1	0	0	0	0	0	0	0	0	0	0	0	0	0	0	R, N	%	4	0.0892	0.0201
60	7	L70	CI	Wetland	Lacustrine	land cover change	wetland creation	Habitat creation	12 yrs	Unobstructed floodplain hydrology	0	0	0	0	0	1	0	1	1	0	0	1	1	1	0	R, N	%	4	-0.4321	0.0541
61	7	L70	CI	Wetland	Lacustrine	land cover change	wetland creation	Habitat creation	12 yrs	Average depth of inundation	0	0	0	0	0	1	0	1	1	0	0	0	0	1	0	R, N	cm	4	0.2328	0.0958
62	8	L80	PA	River	Riverine	invasive species	exotic species removal (CLOPYRALID application)	Exotic species removal	2 yrs	Plant species richness	1	0	0	0	0	0	0	0	0	0	0	0	0	0	0	R, N	# species / m2	8	-0.0878	0.0234
63	8	L80	PA	River	Riverine	invasive species	exotic species removal (CLOPYRALID application)	Exotic species removal	2 yrs	Plant diversity	1	0	0	0	0	0	0	0	0	0	0	0	0	0	0	R, N	D / m2	8	0.069	0.0504
64	8	L80	PA	River	Riverine	invasive species	exotic species removal (CLOPYRALID application)	Exotic species removal	2 yrs	Plant species richness	1	0	0	0	0	0	0	0	0	0	0	0	0	0	0	R, N	# species / m2	8	-0.55	0.0088
65	8	L80	PA	River	Riverine	invasive species	exotic species removal (CLOPYRALID application)	Exotic species removal	2 yrs	Non-native species richness	-1	0	0	0	0	0	0	0	0	0	0	0	0	0	0	R, N	# species / m2	8	-0.2136	0.0378
66	8	L80	PA	River	Riverine	invasive species	exotic species removal (CLOPYRALID application)	Exotic species removal	2 yrs	Non-native species diversity	-1	0	0	0	0	0	0	0	0	0	0	0	0	0	0	R, N	D / m2	8	-0.2877	0.0317
67	8	L80	PA	River	Riverine	invasive species	exotic species removal (GLYPHOSATE application)	Exotic species removal	2 yrs	Plant species richness	1	0	0	0	0	0	0	0	0	0	0	0	0	0	0	R, N	# species / m2	8	0.2535	0.0215
68	8	L80	PA	River	Riverine	invasive species	exotic species removal (GLYPHOSATE application)	Exotic species removal	2 yrs	Plant diversity	1	0	0	0	0	0	0	0	0	0	0	0	0	0	0	R, N	D / m2	8	0.4964	0.0478
69	8	L80	PA	River	Riverine	invasive species	exotic species removal (GLYPHOSATE application)	Exotic species removal	2 yrs	Plant species richness	1	0	0	0	0	0	0	0	0	0	0	0	0	0	0	R, N	# species / m2	8	-0.619	0.0092
70	8	L80	PA	River	Riverine	invasive species	exotic species removal (GLYPHOSATE application)	Exotic species removal	2 yrs	Non-native species richness	-1	0	0	0	0	0	0	0	0	0	0	0	0	0	0	R, N	# species / m2	8	-0.619	0.0369
71	8	L80	PA	River	Riverine	invasive species	exotic species removal (GLYPHOSATE application)	Exotic species removal	2 yrs	Non-native species diversity	-1	0	0	0	0	0	0	0	0	0	0	0	0	0	0	R, N	D / m2	8	-0.6506	0.0297
72	8	L80	PA	River	Riverine	invasive species	exotic species removal (FOSAMINE application)	Exotic species removal	2 yrs	Plant species richness	1	0	0	0	0	0	0	0	0	0	0	0	0	0	0	R, N	# species / m2	8	0.1649	0.0219
73	8	L80	PA	River	Riverine	invasive species	exotic species removal (FOSAMINE application)	Exotic species removal	2 yrs	Plant diversity	1	0	0	0	0	0	0	0	0	0	0	0	0	0	0	R, N	D / m2	8	0.3567	0.0484
74	8	L80	PA	River	Riverine	invasive species	exotic species removal (FOSAMINE application)	Exotic species removal	2 yrs	Plant species richness	1	0	0	0	0	0	0	0	0	0	0	0	0	0	0	R, N	# species / m2	8	-0.4249	0.0081
75	8	L80	PA	River	Riverine	invasive species	exotic species removal (FOSAMINE application)	Exotic species removal	2 yrs	Non-native species richness	-1	0	0	0	0	0	0	0	0	0	0	0	0	0	0	R, N	# species / m2	8	-0.3895	0.0373
76	8	L80	PA	River	Riverine	invasive species	exotic species removal (FOSAMINE application)	Exotic species removal	2 yrs	Non-native species diversity	-1	0	0	0	0	0	0	0	0	0	0	0	0	0	0	R, N	D / m2	8	-0.4383	0.0307
77	9	L90	CI	Mangrove	Estuarine	human use	Replanting Rizophora mangle	Active revegetation	8 yrs	Catch rate of Scylla olivacea	0	0	1	0	0	0	0	0	0	0	1	1	0	0	0	R, N	crabs / trap / day	2	0.0132	0.5597
78	9	L90	CI	Mangrove	Estuarine	human use	Replanting Rizophora mangle	Active revegetation	8 yrs	Catch rate of Thalamita crenata	0	0	0	0	0	0	0	0	0	0	1	1	0	0	0	R, N	crabs / trap / day	2	-1.4495	1.0822
79	9	L90	CI	Mangrove	Estuarine	human use	Replanting Rizophora mangle	Active revegetation	8 yrs	Catch rate of Thalamita crenata	0	0	0	0	0	0	0	0	0	0	1	1	0	0	0	R, C	crabs / trap / day	11.5	-0.0834	0.1944
80	10	L100	CI	Wet meadow	Palustrine	geomorphic / hydrologic	land contouring and revegetation	Enhancement of structural heterogeneity	7 yrs	Soil pH	0	0	0	0	0	0	0	0	1	0	1	1	1	0	0	R, N	g / m2	4	0.2714	0.0001
81	10	L100	CI	Wet meadow	Palustrine	geomorphic / hydrologic	land contouring and revegetation	Enhancement of structural heterogeneity	7 yrs	P total (soil)	0	0	0	0	0	0	0	0	1	0	1	1	1	0	0	R, N	g / m2	4	-1.291	0.0132
82	10	L100	CI	Wet meadow	Palustrine	geomorphic / hydrologic	land contouring and revegetation	Enhancement of structural heterogeneity	7 yrs	K in soil	0	0	0	0	0	0	0	0	1	0	1	1	1	0	0	R, N	g / m2	4	-0.4969	0.0206
83	10	L100	CI	Wet meadow	Palustrine	geomorphic / hydrologic	land contouring and revegetation	Enhancement of structural heterogeneity	7 yrs	Cation exchange capacity (CEC)	0	0	0	0	0	0	0	0	1	0	1	1	1	0	0	R, N	molc / m2	4	-0.2155	0.0575
84	10	L100	CI	Wet meadow	Palustrine	geomorphic / hydrologic	land contouring and revegetation	Enhancement of structural heterogeneity	7 yrs	Vegetation biomass (IN MARGINS)	0	0	0	0	1	1	1	1	1	0	1	1	1	0	0	R, N	g / m2	3	-0.5933	0.0205
85	10	L100	CI	Wet meadow	Palustrine	geomorphic / hydrologic	land contouring and revegetation	Enhancement of structural heterogeneity	7 yrs	Vegetation biomass (IN SLOUGHS)	0	0	0	0	1	1	1	1	1	0	1	1	1	0	0	R, N	g / m2	3	0.528	0.0088
86	10	L100	CI	Wet meadow	Palustrine	geomorphic / hydrologic	land contouring and revegetation	Enhancement of structural heterogeneity	7 yrs	Root biomass (margins)	0	0	0	0	1	1	1	1	1	0	1	1	1	0	0	R, N	g / m2	3	-0.4971	0.106
87	10	L100	CI	Wet meadow	Palustrine	geomorphic / hydrologic	land contouring and revegetation	Enhancement of structural heterogeneity	7 yrs	Root biomass (sloughs)	0	0	0	0	1	1	1	1	1	0	1	1	1	0	0	R, N	g / m2	3	1.2174	0.3245
88	10	L100	CI	Wet meadow	Palustrine	geomorphic / hydrologic	land contouring and revegetation	Enhancement of structural heterogeneity	7 yrs	Carbon storage in roots (margins)	0	0	0	0	0	0	1	0	0	0	0	0	0	0	0	R, N	g / m2	3	-0.2115	0.0278
89	10	L100	CI	Wet meadow	Palustrine	geomorphic / hydrologic	land contouring and revegetation	Enhancement of structural heterogeneity	7 yrs	Carbon storage in roots (sloughs)	0	0	0	0	0	0	1	0	0	0	0	0	0	0	0	R, N	g / m2	3	0.4437	0.1767
90	10	L100	CI	Wet meadow	Palustrine	geomorphic / hydrologic	land contouring and revegetation	Enhancement of structural heterogeneity	7 yrs	Nitrogen storage in roots (margins)	0	0	0	0	0	0	1	0	0	0	0	0	0	0	0	R, N	g / m2	3	-0.4568	0.0639
91	10	L100	CI	Wet meadow	Palustrine	geomorphic / hydrologic	land contouring and revegetation	Enhancement of structural heterogeneity	7 yrs	Nitrogen storage in roots (sloughs)	0	0	0	0	0	0	1	0	0	0	0	0	0	0	0	R, N	g / m2	3	0.4055	0.2376
92	10	L100	CI	Wet meadow	Palustrine	geomorphic / hydrologic	land contouring and revegetation	Enhancement of structural heterogeneity	7 yrs	root C:N in margins	0	0	0	0	0	0	1	0	0	0	0	0	0	0	0	R, N	NA	3	0.2016	0.0505
93	10	L100	CI	Wet meadow	Palustrine	geomorphic / hydrologic	land contouring and revegetation	Enhancement of structural heterogeneity	7 yrs	root C:N in sloughs	0	0	0	0	0	0	1	0	0	0	0	0	0	0	0	R, N	NA	3	0.2231	0.0069
94	10	L100	CI	Wet meadow	Palustrine	geomorphic / hydrologic	land contouring and revegetation	Enhancement of structural heterogeneity	7 yrs	Bulk density (margins)	0	0	0	0	0	0	0	0	-1	0	-1	-1	-1	0	0	R, N	g / cm3	2	-0.309	0.0412
95	10	L100	CI	Wet meadow	Palustrine	geomorphic / hydrologic	land contouring and revegetation	Enhancement of structural heterogeneity	7 yrs	Bulk density (sloughs)	0	0	0	0	0	0	0	0	-1	0	-1	-1	-1	0	0	R, N	g / cm3	2	-0.4459	0.0436
96	10	L100	CI	Wet meadow	Palustrine	geomorphic / hydrologic	land contouring and revegetation	Enhancement of structural heterogeneity	7 yrs	Soil organic matter (margins)	0	0	0	0	1	0	0	0	1	0	0	1	1	0	0	R, N	g / m2	2	-1.2063	0.2224
97	10	L100	CI	Wet meadow	Palustrine	geomorphic / hydrologic	land contouring and revegetation	Enhancement of structural heterogeneity	7 yrs	Soil organic matter (sloughs)	0	0	0	0	1	0	0	0	1	0	0	1	1	0	0	R, N	g / m2	2	-1.0794	0.4635
98	10	L100	CI	Wet meadow	Palustrine	geomorphic / hydrologic	land contouring and revegetation	Enhancement of structural heterogeneity	7 yrs	Carbon in soil (margins)	0	0	0	0	1	0	0	0	1	0	0	1	1	0	0	R, N	g / m2	4	-1.0333	0.0631
99	10	L100	CI	Wet meadow	Palustrine	geomorphic / hydrologic	land contouring and revegetation	Enhancement of structural heterogeneity	7 yrs	Carbon in soil (sloughs)	0	0	0	0	1	0	0	0	1	0	0	1	1	0	0	R, N	g / m2	4	-1.1314	0.2488
100	10	L100	CI	Wet meadow	Palustrine	geomorphic / hydrologic	land contouring and revegetation	Enhancement of structural heterogeneity	7 yrs	N total (soil) (margins)	0	0	0	0	0	0	0	0	1	0	1	1	1	0	0	R, N	g / m2	4	-0.5471	0.0137
101	10	L100	CI	Wet meadow	Palustrine	geomorphic / hydrologic	land contouring and revegetation	Enhancement of structural heterogeneity	7 yrs	N total (soil) (sloughs)	0	0	0	0	0	0	0	0	1	0	1	1	1	0	0	R, N	g / m2	4	-0.4508	0.0032
102	10	L100	CI	Wet meadow	Palustrine	geomorphic / hydrologic	land contouring and revegetation	Enhancement of structural heterogeneity	7 yrs	soil C:N in margins	0	0	0	0	0	0	0	0	1	0	1	1	1	0	0	R, N	NA	4	-0.5126	0.0542
103	10	L100	CI	Wet meadow	Palustrine	geomorphic / hydrologic	land contouring and revegetation	Enhancement of structural heterogeneity	7 yrs	soil C:N in sloughs	0	0	0	0	0	0	0	0	1	0	1	1	1	0	0	R, N	NA	4	-0.7031	0.2512
104	11	L110	BA	Riparian	Riverine	geomorphic / hydrologic	live fascines + live staking	Active revegetation	10 mth	Soil moisture (in bank)	0	0	0	0	0	0	0	0	1	0	1	1	1	0	0	R, C	%	5	0.2542	0.003
105	11	L110	BA	Riparian	Riverine	geomorphic / hydrologic	live fascines + live staking	Active revegetation	10 mth	Shear strenght in bank	0	0	0	0	0	1	0	1	1	0	0	1	1	1	0	R, C	KPa	5	0.478	0.0155
106	11	L110	BA	Riparian	Riverine	geomorphic / hydrologic	live fascines + live staking	Active revegetation	10 mth	Soil moisture (in splash)	0	0	0	0	0	0	0	0	1	0	1	1	1	0	0	R, C	%	5	0.0187	0.0137
107	11	L110	BA	Riparian	Riverine	geomorphic / hydrologic	live fascines + live staking	Active revegetation	10 mth	Shear strenght in splash	0	0	0	0	0	1	0	1	1	0	0	1	1	1	0	R, C	KPa	5	3.1355	0.0595
108	11	L110	BA	Riparian	Riverine	geomorphic / hydrologic	Brush layer	Enhancement of structural heterogeneity	10 mth	Soil moisture (in bank)	0	0	0	0	0	0	0	0	1	0	1	1	1	0	0	R, C	%	5	0.1048	0.004
109	11	L110	BA	Riparian	Riverine	geomorphic / hydrologic	Brush layer	Enhancement of structural heterogeneity	10 mth	Shear strenght in bank	0	0	0	0	0	1	0	1	1	0	0	1	1	1	0	R, C	KPa	5	0.0924	0.0186
110	11	L110	BA	Riparian	Riverine	geomorphic / hydrologic	Brush layer	Enhancement of structural heterogeneity	10 mth	Soil moisture (in splash)	0	0	0	0	0	0	0	0	1	0	1	1	1	0	0	R, C	%	5	-0.0385	0.0133
111	11	L110	BA	Riparian	Riverine	geomorphic / hydrologic	Brush layer	Enhancement of structural heterogeneity	10 mth	Shear strenght in splash	0	0	0	0	0	1	0	1	1	0	0	1	1	1	0	R, C	KPa	5	2.8034	0.0529
112	12	L120	CI	Lake	Lacustrine	nutrients / contaminants	Water replacement	Restoration of water quality	5 wks	Protozoa species richness	1	0	0	0	0	0	0	0	0	0	0	0	0	0	0	R, N	# species	6	0.0561	0.0034
113	12	L120	CI	Lake	Lacustrine	nutrients / contaminants	Water replacement	Restoration of water quality	5 wks	Phytomastigophora species richness	1	0	0	0	0	0	0	0	0	0	0	0	0	0	0	R, N	# species	6	-0.0403	0.0133
114	12	L120	CI	Lake	Lacustrine	nutrients / contaminants	Water replacement	Restoration of water quality	5 wks	Zoomastigophora species richness	1	0	0	0	0	0	0	0	0	0	0	0	0	0	0	R, N	# species	6	-0.0588	0.0304
115	12	L120	CI	Lake	Lacustrine	nutrients / contaminants	Water replacement	Restoration of water quality	5 wks	Sarcodines species richness	1	0	0	0	0	0	0	0	0	0	0	0	0	0	0	R, N	# species	6	0.2787	0.0244
116	12	L120	CI	Lake	Lacustrine	nutrients / contaminants	Water replacement	Restoration of water quality	5 wks	Ciliates species richness	1	0	0	0	0	0	0	0	0	0	0	0	0	0	0	R, N	# species	6	0.0924	0.0129
117	12	L120	CI	Lake	Lacustrine	nutrients / contaminants	Water replacement	Restoration of water quality	5 wks	Percentage of autotrophic component (phytomastigophora)	0	0	0	0	0	0	1	0	0	0	0	1	0	1	0	R, N	%	6	-0.1079	0.0096
118	12	L120	CI	Lake	Lacustrine	nutrients / contaminants	Water replacement	Restoration of water quality	5 wks	Protozoa diversity	1	0	0	0	0	0	0	0	0	0	0	0	0	0	0	R, N	margalef index	6	0.0822	0.0006
119	12	L120	CI	Lake	Lacustrine	nutrients / contaminants	Water replacement	Restoration of water quality	5 wks	Pollution in water	0	0	0	0	0	0	-1	0	0	0	0	-1	0	-1	0	R, N	CPV	5	-0.0147	0.0001
120	12	L120	CI	Lake	Lacustrine	nutrients / contaminants	Water replacement	Restoration of water quality	5 wks	Heterotrophy index	0	0	0	0	0	0	-1	0	0	0	0	-1	0	-1	0	R, N	HI	5	-0.01	0.2517
121	13	L130	PA	Stream	Riverine	land cover change	Large wood addition (Eucalyptus)	Enhancement of in-wetland heterogeneity	1 yrs	Macroinvertebrate family richness	1	0	0	0	0	0	0	0	0	0	0	0	0	0	0	R, C	# families	40	0.1678	0.0027
122	13	L130	PA	Stream	Riverine	land cover change	Large wood addition (Eucalyptus)	Enhancement of in-wetland heterogeneity	1 yrs	Macroinvertebrate abundance	0	0	0	0	0	0	1	0	0	0	1	1	0	1	0	R, C	#	40	0.6387	0.0891
123	13	L130	PA	Stream	Riverine	land cover change	Large wood addition (Eucalyptus)	Enhancement of in-wetland heterogeneity	1 yrs	Aquatic invertebrate family richness (Ephemenoptera, Plecoptera, Trichoptera)	1	0	0	0	0	0	0	0	0	0	0	0	0	0	0	R, C	# families	40	0.0636	0.0215
124	13	L130	PA	Stream	Riverine	land cover change	Large wood addition (Eucalyptus)	Enhancement of in-wetland heterogeneity	1 yrs	Plant eveness	1	0	0	0	0	0	0	0	0	0	0	0	0	0	0	R, C	Shannon E	40	0	0.0022
125	13	L130	PA	Stream	Riverine	land cover change	Large wood addition (Eucalyptus)	Enhancement of in-wetland heterogeneity	1 yrs	Sensivity score	1	0	0	0	0	0	0	0	0	0	0	0	0	0	0	R, C	SIGNAL2 score	40	0.0154	0.0006
126	13	L130	PA	Stream	Riverine	land cover change	Large wood addition (Eucalyptus)	Enhancement of in-wetland heterogeneity	1 yrs	Aquatic invertebrate family richness (predators)	1	0	0	0	0	0	0	0	0	0	0	0	0	0	0	R, C	# families	40	0.3351	0.0116
127	13	L130	PA	Stream	Riverine	land cover change	Large wood addition (Eucalyptus)	Enhancement of in-wetland heterogeneity	1 yrs	Aquatic invertebrate family richness (collectors)	1	0	0	0	0	0	0	0	0	0	0	0	0	0	0	R, C	# families	40	0.1627	0.0032
128	13	L130	PA	Stream	Riverine	land cover change	Large wood addition (Eucalyptus)	Enhancement of in-wetland heterogeneity	1 yrs	Aquatic invertebrate family richness (scrapers)	1	0	0	0	0	0	0	0	0	0	0	0	0	0	0	R, C	# families	40	0.2521	0.0135
129	13	L130	PA	Stream	Riverine	land cover change	Large wood addition (Eucalyptus)	Enhancement of in-wetland heterogeneity	1 yrs	Shredder family richness	1	0	0	0	0	0	0	0	0	0	0	0	0	0	0	R, C	# families	40	0.1435	0.005
130	14	L140	BA	River	Riverine	human use	watering	Restoration of hydrological dynamics	3 yrs	Plant diversity	1	0	0	0	0	0	0	0	0	0	0	0	0	0	0	R, C	margalef index	6	0.8755	0.0129
131	14	L140	BA	River	Riverine	human use	watering	Restoration of hydrological dynamics	3 yrs	Plant species richness	1	0	0	0	0	0	0	0	0	0	0	0	0	0	0	R, C	D	6	1.8068	0.1146
132	14	L140	BA	River	Riverine	human use	watering	Restoration of hydrological dynamics	3 yrs	Vegetation cover	0	0	0	0	1	1	1	1	1	0	1	1	1	0	0	R, C	%	6	1.7918	0.1096
133	15	L150	CI	Wetland	Palustrine	geomorphic / hydrologic	dikes construction	Restoration of hydrological dynamics	3 - 5 yrs	Bulk density	0	0	0	0	0	0	0	0	-1	0	-1	-1	-1	0	0	R, N	g / cm3	3	-1.2993	0.0298
134	15	L150	CI	Wetland	Palustrine	geomorphic / hydrologic	dikes construction	Restoration of hydrological dynamics	3 - 5 yrs	Soil organic matter	0	0	0	0	1	0	0	0	1	0	0	1	1	0	0	R, N	%	3	-1.9457	0.0106
135	15	L150	CI	Wetland	Palustrine	geomorphic / hydrologic	dikes construction	Restoration of hydrological dynamics	3 - 5 yrs	Vegetation biomass	0	0	0	0	1	1	1	1	0	0	1	1	0	1	0	R, N	g / m2	3	-0.9624	0.0379
136	15	L150	CI	Wetland	Palustrine	geomorphic / hydrologic	dikes construction	Restoration of hydrological dynamics	3 - 5 yrs	Litter biomass	0	0	0	0	1	0	0	0	1	0	0	1	1	0	0	R, N	g / m2	3	-1.0038	0.1476
137	15	L150	CI	Wetland	Palustrine	geomorphic / hydrologic	dikes construction	Restoration of hydrological dynamics	3 - 5 yrs	Cation exchange capacity (CEC)	0	0	0	0	0	0	0	0	1	0	1	1	1	0	0	R, N	cmol / kg	3	-1.4655	0.0101
138	15	L150	CI	Wetland	Palustrine	geomorphic / hydrologic	dikes construction	Restoration of hydrological dynamics	3 - 5 yrs	Litter decomposition (% remaining)	0	0	0	0	0	0	-1	0	0	0	0	-1	0	-1	0	R, N	%	3	0.7004	0.0097
139	15	L150	CI	Wetland	Palustrine	geomorphic / hydrologic	dikes construction	Restoration of hydrological dynamics	10 - 14 yrs	Bulk density	0	0	0	0	0	0	0	0	-1	0	-1	-1	-1	0	0	R, N	g / cm3	3	-1.0986	0.0309
140	15	L150	CI	Wetland	Palustrine	geomorphic / hydrologic	dikes construction	Restoration of hydrological dynamics	10 - 14 yrs	Soil organic matter	0	0	0	0	1	0	0	0	1	0	0	1	1	0	0	R, N	%	3	-1.9412	0.0122
141	15	L150	CI	Wetland	Palustrine	geomorphic / hydrologic	dikes construction	Restoration of hydrological dynamics	10 - 14 yrs	Vegetation biomass	0	0	0	0	1	1	1	1	0	0	1	1	0	1	0	R, N	g / m2	3	-0.4855	0.0724
142	15	L150	CI	Wetland	Palustrine	geomorphic / hydrologic	dikes construction	Restoration of hydrological dynamics	10 - 14 yrs	Litter biomass	0	0	0	0	1	0	0	0	1	0	0	1	1	0	0	R, N	g / m2	3	-0.4813	0.1285
143	15	L150	CI	Wetland	Palustrine	geomorphic / hydrologic	dikes construction	Restoration of hydrological dynamics	10 - 14 yrs	Cation exchange capacity (CEC)	0	0	0	0	0	0	0	0	1	0	1	1	1	0	0	R, N	cmol / kg	3	-1.3129	0.0083
144	15	L150	CI	Wetland	Palustrine	geomorphic / hydrologic	dikes construction	Restoration of hydrological dynamics	10 - 14 yrs	Litter decomposition (% remaining)	0	0	0	0	0	0	-1	0	0	0	0	-1	0	-1	0	R, N	%	3	0.6554	0.0042
145	15	L150	CI	Wetland	Palustrine	geomorphic / hydrologic	dikes construction	Restoration of hydrological dynamics	30 - 35 yrs	Bulk density	0	0	0	0	0	0	0	0	-1	0	-1	-1	-1	0	0	R, N	g / cm3	3	-0.6931	0.0556
146	15	L150	CI	Wetland	Palustrine	geomorphic / hydrologic	dikes construction	Restoration of hydrological dynamics	30 - 35 yrs	Soil organic matter	0	0	0	0	1	0	0	0	1	0	0	1	1	0	0	R, N	%	3	-1.2495	0.0385
147	15	L150	CI	Wetland	Palustrine	geomorphic / hydrologic	dikes construction	Restoration of hydrological dynamics	30 - 35 yrs	Vegetation biomass	0	0	0	0	1	1	1	1	0	0	1	1	0	1	0	R, N	g / m2	3	-0.3314	0.0585
148	15	L150	CI	Wetland	Palustrine	geomorphic / hydrologic	dikes construction	Restoration of hydrological dynamics	30 - 35 yrs	Litter biomass	0	0	0	0	1	0	0	0	1	0	0	1	1	0	0	R, N	g / m2	3	-0.2515	0.1017
149	15	L150	CI	Wetland	Palustrine	geomorphic / hydrologic	dikes construction	Restoration of hydrological dynamics	30 - 35 yrs	Cation exchange capacity (CEC)	0	0	0	0	0	0	0	0	1	0	1	1	1	0	0	R, N	cmol / kg	3	-1.1806	0.0071
150	15	L150	CI	Wetland	Palustrine	geomorphic / hydrologic	dikes construction	Restoration of hydrological dynamics	30 - 35 yrs	Litter decomposition (% remaining)	0	0	0	0	0	0	-1	0	0	0	0	-1	0	-1	0	R, N	%	3	0.6777	0.0064
151	15	L150	CI	Wetland	Palustrine	geomorphic / hydrologic	dikes construction	Restoration of hydrological dynamics	50 - 55 yrs	Bulk density	0	0	0	0	0	0	0	0	-1	0	-1	-1	-1	0	0	R, N	g / cm3	3	-0.6419	0.0475
152	15	L150	CI	Wetland	Palustrine	geomorphic / hydrologic	dikes construction	Restoration of hydrological dynamics	50 - 55 yrs	Soil organic matter	0	0	0	0	1	0	0	0	1	0	0	1	1	0	0	R, N	%	3	-0.7614	0.1415
153	15	L150	CI	Wetland	Palustrine	geomorphic / hydrologic	dikes construction	Restoration of hydrological dynamics	50 - 55 yrs	Vegetation biomass	0	0	0	0	1	1	1	1	0	0	1	1	0	1	0	R, N	g / m2	3	-0.3213	0.0612
154	15	L150	CI	Wetland	Palustrine	geomorphic / hydrologic	dikes construction	Restoration of hydrological dynamics	50 - 55 yrs	Litter biomass	0	0	0	0	1	0	0	0	1	0	0	1	1	0	0	R, N	g / m2	3	-0.0199	0.0951
155	15	L150	CI	Wetland	Palustrine	geomorphic / hydrologic	dikes construction	Restoration of hydrological dynamics	50 - 55 yrs	Cation exchange capacity (CEC)	0	0	0	0	0	0	0	0	1	0	1	1	1	0	0	R, N	cmol / kg	3	-0.8614	0.0053
156	15	L150	CI	Wetland	Palustrine	geomorphic / hydrologic	dikes construction	Restoration of hydrological dynamics	50 - 55 yrs	Litter decomposition (% remaining)	0	0	0	0	0	0	-1	0	0	0	0	-1	0	-1	0	R, N	%	3	0.6554	0.0131
157	16	L160	CI	Wetland	Palustrine	land cover change	plugging drainages + planting + control exotic species	Restoration of hydrological dynamics	8 yrs	Soil pH	0	0	0	0	0	0	0	0	1	0	1	1	1	0	0	R, N	NA	3	0.2647	0.0001
158	16	L160	CI	Wetland	Palustrine	land cover change	plugging drainages + planting + control exotic species	Restoration of hydrological dynamics	8 yrs	Bulk density	0	0	0	0	0	0	0	0	-1	0	-1	-1	-1	0	0	R, N	g / cm3	3	-1.2705	0.0364
159	16	L160	CI	Wetland	Palustrine	land cover change	plugging drainages + planting + control exotic species	Restoration of hydrological dynamics	8 yrs	Soil organic matter	0	0	0	0	0	0	0	0	1	0	1	1	1	0	0	R, N	%	3	-1.0637	0.0025
160	16	L160	CI	Wetland	Palustrine	land cover change	plugging drainages + planting + control exotic species	Restoration of hydrological dynamics	8 yrs	Root decomposition (mass remaining after 700 days)	0	0	0	0	0	0	0	0	-1	0	0	-1	0	0	0	R, N	%	6	-1.2368	0.0782
161	16	L160	CI	Wetland	Palustrine	land cover change	plugging drainages + planting + control exotic species	Restoration of hydrological dynamics	8 yrs	Nitrogen in roots after 1.8 yrs of incubation	0	0	0	0	0	0	1	0	0	0	0	0	0	0	0	R, N	%	6	-0.1902	0.0113
162	16	L160	CI	Wetland	Palustrine	land cover change	plugging drainages + planting + control exotic species	Restoration of hydrological dynamics	8 yrs	Phosphorus in root after 1.8 yrs of incubation	0	0	0	0	0	0	1	0	0	0	0	0	0	0	0	R, N	%	6	-1.3218	0.0051
163	16	L160	CI	Wetland	Palustrine	land cover change	plugging drainages + planting + control exotic species	Restoration of hydrological dynamics	8 yrs	Carbon in root after 1.8 yrs of incubation	0	0	0	0	0	0	1	0	0	0	0	0	0	0	0	R, N	%	6	0.1131	0.0002
164	17	L170	CI	Wetland	Lacustrine	human use	planting Typha, Phragmites & Juncus	Active revegetation	10 yrs	Soil respiration (CO2) (Juncus sp.)	0	0	0	0	-1	0	-1	0	0	0	0	-1	0	0	0	R, C	g / m2 day	8	-1.7987	0.0418
165	17	L170	CI	Wetland	Lacustrine	human use	planting Typha, Phragmites & Juncus	Active revegetation	10 yrs	Soil respiration (CO2) (Typha sp.)	0	0	0	0	-1	0	-1	0	0	0	0	-1	0	0	0	R, C	g / m2 day	8	-1.7675	0.0544
166	17	L170	CI	Wetland	Lacustrine	human use	planting Typha, Phragmites & Juncus	Active revegetation	10 yrs	Soil respiration (CO2) (Phragmites sp.)	0	0	0	0	-1	0	-1	0	0	0	0	-1	0	0	0	R, C	g / m2 day	8	-1.7596	0.0642
167	17	L170	CI	Wetland	Lacustrine	human use	planting Typha, Phragmites & Juncus	Active revegetation	10 yrs	CH4 disolved in pore water (Juncus sp.)	0	0	0	0	-1	0	-1	0	0	0	0	-1	0	0	0	R, C	mg / L	3	-0.3692	0.1667
168	17	L170	CI	Wetland	Lacustrine	human use	planting Typha, Phragmites & Juncus	Active revegetation	10 yrs	Organic acid carbon in porewater (Juncus sp.)	0	0	0	0	0	0	-1	0	0	0	0	-1	0	-1	0	R, C	mg / L	3	-0.4151	0.1276
169	17	L170	CI	Wetland	Lacustrine	human use	planting Typha, Phragmites & Juncus	Active revegetation	10 yrs	CH4 disolved in pore water (Typha sp.)	0	0	0	0	-1	0	-1	0	0	0	0	-1	0	0	0	R, C	mg / L	3	-0.5429	0.1369
170	17	L170	CI	Wetland	Lacustrine	human use	planting Typha, Phragmites & Juncus	Active revegetation	10 yrs	Organic acid carbon in porewater (Typha sp.)	0	0	0	0	0	0	-1	0	0	0	0	-1	0	-1	0	R, C	mg / L	3	-0.0407	0.0805
171	17	L170	CI	Wetland	Lacustrine	human use	planting Typha, Phragmites & Juncus	Active revegetation	10 yrs	CH4 disolved in pore water (Phragmites sp.)	0	0	0	0	-1	0	-1	0	0	0	0	-1	0	0	0	R, C	mg / L	3	-0.0587	0.1564
172	17	L170	CI	Wetland	Lacustrine	human use	planting Typha, Phragmites & Juncus	Active revegetation	10 yrs	Organic acid carbon in porewater (Phragmites sp.)	0	0	0	0	0	0	-1	0	0	0	0	-1	0	-1	0	R, C	mg / L	3	-0.3873	0.054
173	18	L180	CI	Wetland	Lacustrine	human use	wetland creation	Habitat creation	10 yrs	Prevalence of hydrophytic vegetation	1	0	0	0	0	0	0	0	0	0	0	0	0	0	0	R, N	NA	15	0.2231	0.0456
174	18	L180	CI	Wetland	Lacustrine	human use	wetland creation	Habitat creation	10 yrs	Non-native vegetation cover	0	0	0	0	1	0	0	0	0	-1	-1	0	0	0	0	R, N	%	15	-0.6286	1.1127
175	18	L180	CI	Wetland	Lacustrine	human use	wetland creation	Habitat creation	10 yrs	Floristic quality assessment index (FQAI)	1	0	0	0	0	0	0	0	0	0	0	0	0	0	0	R, N	NA	15	-0.8212	0.0172
176	18	L180	CI	Wetland	Lacustrine	human use	wetland creation	Habitat creation	10 yrs	Plant species richness	1	0	0	0	0	0	0	0	0	0	0	0	0	0	0	R, N	# species / m2	15	0.0645	0.0084
177	18	L180	CI	Wetland	Lacustrine	human use	wetland creation	Habitat creation	10 yrs	Macroinvertebrates species richness	1	0	0	0	0	0	0	0	0	0	0	0	0	0	0	R, N	# taxa	24	-0.1633	0.0214
178	18	L180	CI	Wetland	Lacustrine	human use	wetland creation	Habitat creation	10 yrs	Macroinvertebrates diversity	1	0	0	0	0	0	0	0	0	0	0	0	0	0	0	R, N	D	24	-0.2967	0.0112
179	18	L180	CI	Wetland	Lacustrine	human use	wetland creation	Habitat creation	10 yrs	Macroinvertebrates tolerance index	1	0	0	0	0	0	0	0	0	0	0	0	0	0	0	R, N	NA	24	-0.2624	0.0115
180	18	L180	CI	Wetland	Lacustrine	human use	wetland creation	Habitat creation	10 yrs	Macroinvertebrates biomass (detritivore )	0	0	0	0	0	0	1	0	0	0	1	1	0	1	0	R, N	mg / trap	24	2.0044	0.3459
181	18	L180	CI	Wetland	Lacustrine	human use	wetland creation	Habitat creation	10 yrs	Macroinvertebrates biomass (hervibores)	0	0	0	0	0	0	1	0	0	0	1	1	0	1	0	R, N	mg / trap	24	-1.6094	0.3209
182	18	L190	CI	Wetland	Lacustrine	human use	wetland creation	Habitat creation	10 yrs	Macroinvertebrates biomass (predators)	0	0	0	0	0	0	1	0	0	0	1	1	0	1	0	R, N	mg / trap	24	-0.5101	0.4156
183	18	L190	CI	Wetland	Lacustrine	human use	berms construction + planting wetland vegetation	Restoration of hydrological dynamics	10 yrs	Prevalence of hydrophytic vegetation	1	0	0	0	0	0	0	0	0	0	0	0	0	0	0	R, N	NA	15	-0.2719	0.0062
184	18	L190	CI	Wetland	Lacustrine	human use	berms construction + planting wetland vegetation	Restoration of hydrological dynamics	10 yrs	Non-native vegetation cover	0	0	0	0	1	0	0	0	0	-1	-1	0	0	0	0	R, N	%	15	0.1252	0.3914
185	18	L190	CI	Wetland	Lacustrine	human use	berms construction + planting wetland vegetation	Restoration of hydrological dynamics	10 yrs	Floristic quality assessment index (FQAI)	1	0	0	0	0	0	0	0	0	0	0	0	0	0	0	R, N	NA	15	0.0106	0.0075
186	18	L190	CI	Wetland	Lacustrine	human use	berms construction + planting wetland vegetation	Restoration of hydrological dynamics	10 yrs	Plant species richness	1	0	0	0	0	0	0	0	0	0	0	0	0	0	0	R, N	# species / m2	15	-0.2231	0.0171
187	18	L190	CI	Wetland	Lacustrine	human use	berms construction + planting wetland vegetation	Restoration of hydrological dynamics	10 yrs	Macroinvertebrates species richness	1	0	0	0	0	0	0	0	0	0	0	0	0	0	0	R, N	# taxa	24	-0.0504	0.0174
188	18	L190	CI	Wetland	Lacustrine	human use	berms construction + planting wetland vegetation	Restoration of hydrological dynamics	10 yrs	Macroinvertebrates diversity	1	0	0	0	0	0	0	0	0	0	0	0	0	0	0	R, N	D	24	-0.1911	0.0203
189	18	L190	CI	Wetland	Lacustrine	human use	berms construction + planting wetland vegetation	Restoration of hydrological dynamics	10 yrs	Macroinvertebrates tolerance index	1	0	0	0	0	0	0	0	0	0	0	0	0	0	0	R, N	NA	24	0.2763	0.0068
190	18	L190	CI	Wetland	Lacustrine	human use	berms construction + planting wetland vegetation	Restoration of hydrological dynamics	10 yrs	Macroinvertebrates biomass (detritivore )	0	0	0	0	0	0	1	0	0	0	1	1	0	1	0	R, N	mg / trap	24	-2.7787	0.2138
191	18	L190	CI	Wetland	Lacustrine	human use	berms construction + planting wetland vegetation	Restoration of hydrological dynamics	10 yrs	Macroinvertebrates biomass (hervibores)	0	0	0	0	0	0	1	0	0	0	1	1	0	1	0	R, N	mg / trap	24	-0.2229	0.721
192	18	L190	CI	Wetland	Lacustrine	human use	berms construction + planting wetland vegetation	Restoration of hydrological dynamics	10 yrs	Macroinvertebrates biomass (predators)	0	0	0	0	0	0	1	0	0	0	1	1	0	1	0	R, N	mg / trap	24	-0.0339	0.4016
193	19	L200	CI	Wetland	Lacustrine	land cover change	exotic species removal (SOIL REMOVAL)	Exotic species removal	15 yrs	Soil moisture	0	0	0	0	0	0	0	0	1	0	1	1	1	0	0	R, N	%	3	0.1338	0.011
194	19	L200	CI	Wetland	Lacustrine	land cover change	exotic species removal (SOIL REMOVAL)	Exotic species removal	15 yrs	C total in soil	0	0	0	0	1	0	0	0	1	0	0	1	1	0	0	R, N	g / kg	3	0.5715	0.0015
195	19	L200	CI	Wetland	Lacustrine	land cover change	exotic species removal (SOIL REMOVAL)	Exotic species removal	15 yrs	N total (soil)	0	0	0	0	0	0	0	0	1	0	1	1	1	0	0	R, N	g / kg	3	0.2451	0.0141
196	19	L200	CI	Wetland	Lacustrine	land cover change	exotic species removal (SOIL REMOVAL)	Exotic species removal	15 yrs	P total (soil)	0	0	0	0	0	0	0	0	1	0	1	1	1	0	0	R, N	g / kg	3	2.0794	1.3542
197	19	L200	CI	Wetland	Lacustrine	land cover change	exotic species removal (SOIL REMOVAL)	Exotic species removal	15 yrs	Microbial biomass carbon	0	0	0	0	0	0	1	0	0	0	1	1	0	1	0	R, N	mg / kg	3	0.4796	0.059
198	19	L200	CI	Wetland	Lacustrine	land cover change	exotic species removal (SOIL REMOVAL)	Exotic species removal	15 yrs	CH4 in soil	0	0	0	0	-1	0	-1	0	0	0	0	-1	0	0	0	R, N	nmol / gr	3	-2.5267	0.2
199	19	L200	CI	Wetland	Lacustrine	land cover change	exotic species removal (SOIL REMOVAL)	Exotic species removal	15 yrs	CH4 (Formate added)	0	0	0	0	-1	0	-1	0	0	0	0	-1	0	0	0	R, N	nmol / gr	3	-3.7991	0.2345
200	19	L200	CI	Wetland	Lacustrine	land cover change	exotic species removal (SOIL REMOVAL)	Exotic species removal	15 yrs	CH4 (Acetate added)	0	0	0	0	-1	0	-1	0	0	0	0	-1	0	0	0	R, N	nmol / gr	3	-2.5998	0.1655
201	20	L210	CI	Stream	Riverine	nutrients / contaminants	liming (CaCO3 powdered adition to water)	Restoration of water quality	1 mth	Water pH	0	0	0	0	0	0	1	0	0	0	0	1	0	1	0	R, C	NA	7	0.0758	0.001
202	20	L210	CI	Stream	Riverine	nutrients / contaminants	liming (CaCO3 powdered adition to water)	Restoration of water quality	1 mth	Water alkalinity	0	0	0	0	0	0	1	0	0	0	0	1	0	1	0	R, C	µeq / L	7	1.3061	0.6623
203	20	L210	CI	Stream	Riverine	nutrients / contaminants	liming (CaCO3 powdered adition to water)	Restoration of water quality	1 mth	Ca in water	0	0	0	0	0	0	1	0	0	0	0	1	0	1	0	R, C	ppm	7	0.7191	0.0503
204	20	L210	CI	Stream	Riverine	nutrients / contaminants	liming (CaCO3 powdered adition to water)	Restoration of water quality	1 mth	Silica in water	0	0	0	0	0	0	1	0	0	0	0	1	0	1	0	R, C	ppm	7	0.4308	0.0378
205	20	L210	CI	Stream	Riverine	nutrients / contaminants	liming (CaCO3 powdered adition to water)	Restoration of water quality	1 mth	Al in water	0	0	0	0	0	0	-1	0	0	0	0	-1	0	-1	0	R, C	ppm	7	2.4567	4.4455
206	20	L210	CI	Stream	Riverine	nutrients / contaminants	liming (CaCO3 powdered adition to water)	Restoration of water quality	1 mth	Dissolved organic carbon (DOC)	0	0	0	0	1	0	1	0	0	0	0	1	0	1	0	R, C	mg / L	7	-0.0495	0.0128
207	20	L210	CI	Stream	Riverine	nutrients / contaminants	liming (CaCO3 powdered adition to water)	Restoration of water quality	1 mth	Water conductivity	0	0	0	0	0	0	1	0	0	0	0	1	0	1	0	R, C	µS / cm	7	0.3739	0.0155
208	20	L210	CI	Stream	Riverine	nutrients / contaminants	liming (CaCO3 powdered adition to water)	Restoration of water quality	1 mth	Litter decomposition	0	0	0	0	0	0	1	0	0	0	0	1	0	1	0	R, C	k / day	7	0.2877	0.0136
209	20	L210	CI	Stream	Riverine	nutrients / contaminants	liming (CaCO3 powdered adition to water)	Restoration of water quality	1 mth	Litter decomposition	0	0	0	0	0	0	1	0	0	0	0	1	0	1	0	R, C	k / day	7	-0.3677	0.0059
210	20	L210	CI	Stream	Riverine	nutrients / contaminants	liming (CaCO3 powdered adition to water)	Restoration of water quality	1 mth	Shredder species richness	1	0	0	0	0	0	0	0	0	0	0	0	0	0	0	R, C	# species	6	-0.4796	0.0645
211	20	L210	CI	Stream	Riverine	nutrients / contaminants	liming (CaCO3 powdered adition to water)	Restoration of water quality	1 mth	Shredder evenness	1	0	0	0	0	0	0	0	0	0	0	0	0	0	0	R, C	PIE	6	-0.4261	0.0689
212	22	L230	BA	Mangrove	Estuarine	land cover change	nutrient enrichment (N)	Restoration of water quality	3 yrs	Stem extension (IN FRINGE)	0	0	0	0	1	1	1	1	0	0	1	1	0	1	0	R, C	cm / month	2	0.2025	0.0004
213	22	L230	BA	Mangrove	Estuarine	land cover change	nutrient enrichment (N)	Restoration of water quality	3 yrs	Stem extension (IN DWARF)	0	0	0	0	1	1	1	1	0	0	1	1	0	1	0	R, C	cm / month	2	0.8503	0.2829
214	22	L230	BA	Mangrove	Estuarine	land cover change	nutrient enrichment (N)	Restoration of water quality	3 yrs	Tree height (IN FRINGE)	0	0	0	0	1	1	1	1	0	0	1	1	0	1	0	R, C	cm	8	0.1278	0.0125
215	22	L230	BA	Mangrove	Estuarine	land cover change	nutrient enrichment (N)	Restoration of water quality	3 yrs	Tree height (IN DWARF)	0	0	0	0	1	1	1	1	0	0	1	1	0	1	0	R, C	cm	8	0.1178	0.007
216	22	L230	BA	Mangrove	Estuarine	land cover change	nutrient enrichment (N)	Restoration of water quality	3 yrs	Leaf area index (in fringe)	0	0	0	0	1	0	0	0	0	0	0	0	1	0	0	R, C	NA	8	0.1917	0.0114
217	22	L230	BA	Mangrove	Estuarine	land cover change	nutrient enrichment (N)	Restoration of water quality	3 yrs	Leaf area index (in dwarf)	0	0	0	0	1	0	0	0	0	0	0	0	1	0	0	R, C	NA	8	0.9383	0.0553
218	22	L230	BA	Mangrove	Estuarine	land cover change	nutrient enrichment (N)	Restoration of water quality	3 yrs	Photosyntetic CO2 assimillation (IN FRINGE)	0	0	0	0	1	0	1	0	0	0	0	1	0	0	0	R, C	µmol / m2 sec	8	0.1001	0.006
219	22	L230	BA	Mangrove	Estuarine	land cover change	nutrient enrichment (N)	Restoration of water quality	3 yrs	Photosyntetic CO2 assimillation (IN DWARF)	0	0	0	0	1	0	1	0	0	0	0	1	0	0	0	R, C	µmol / m2 sec	8	0.1844	0.0023
220	22	L230	BA	Mangrove	Estuarine	land cover change	nutrient enrichment (N)	Restoration of water quality	3 yrs	Soil respiration (IN FRINGE)	0	0	0	0	0	0	0	0	1	0	0	1	0	0	0	R, C	µmol / m2 sec	8	-0.1431	0.1184
221	22	L230	BA	Mangrove	Estuarine	land cover change	nutrient enrichment (N)	Restoration of water quality	3 yrs	Soil respiration (IN DWARF)	0	0	0	0	0	0	0	0	1	0	0	1	0	0	0	R, C	µmol / m2 sec	8	0.1823	0.0478
222	22	L230	BA	Mangrove	Estuarine	land cover change	nutrient enrichment (N)	Restoration of water quality	3 yrs	Nitrogen resorption efficiency (in fringe)	0	0	0	0	0	0	1	0	0	0	0	0	0	0	0	R, C	%	8	0.4658	0.1006
223	22	L230	BA	Mangrove	Estuarine	land cover change	nutrient enrichment (N)	Restoration of water quality	3 yrs	Nitrogen resorption efficiency (in dwarf)	0	0	0	0	0	0	1	0	0	0	0	0	0	0	0	R, C	%	8	0.1876	0.1235
224	22	L230	BA	Mangrove	Estuarine	land cover change	nutrient enrichment (N)	Restoration of water quality	3 yrs	Phosphorus resorption efficiency (in fringe)	0	0	0	0	0	0	1	0	0	0	0	0	0	0	0	R, C	%	8	1.5872	1.0183
225	22	L230	BA	Mangrove	Estuarine	land cover change	nutrient enrichment (N)	Restoration of water quality	3 yrs	Phosphorus resorption efficiency (in dwarf)	0	0	0	0	0	0	1	0	0	0	0	0	0	0	0	R, C	%	8	1.4568	1.1812
226	22	L230	BA	Mangrove	Estuarine	land cover change	nutrient enrichment (P)	Restoration of water quality	3 yrs	Stem extension (IN FRINGE)	0	0	0	0	1	1	1	1	0	0	1	1	0	1	0	R, C	cm / month	2	0.0202	0.0804
227	22	L230	BA	Mangrove	Estuarine	land cover change	nutrient enrichment (P)	Restoration of water quality	3 yrs	Stem extension (IN DWARF)	0	0	0	0	1	1	1	1	0	0	1	1	0	1	0	R, C	cm / month	2	-0.2392	0.2888
228	22	L230	BA	Mangrove	Estuarine	land cover change	nutrient enrichment (P)	Restoration of water quality	3 yrs	Tree height (IN FRINGE)	0	0	0	0	1	1	1	1	0	0	1	1	0	1	0	R, C	cm	8	0.087	0.0122
229	22	L230	BA	Mangrove	Estuarine	land cover change	nutrient enrichment (P)	Restoration of water quality	3 yrs	Tree height (IN DWARF)	0	0	0	0	1	1	1	1	0	0	1	1	0	1	0	R, C	cm	8	-0.048	0.005
230	22	L230	BA	Mangrove	Estuarine	land cover change	nutrient enrichment (P)	Restoration of water quality	2 yrs	Leaf area index (in fringe)	0	0	0	0	1	0	0	0	0	0	0	0	1	0	0	R, C	NA	8	0.1318	0.0173
231	22	L230	BA	Mangrove	Estuarine	land cover change	nutrient enrichment (P)	Restoration of water quality	2 yrs	Leaf area index (in dwarf)	0	0	0	0	1	0	0	0	0	0	0	0	1	0	0	R, C	NA	8	0.0274	0.0859
232	22	L230	BA	Mangrove	Estuarine	land cover change	nutrient enrichment (P)	Restoration of water quality	3 yrs	Photosyntetic CO2 assimillation (IN FRINGE)	0	0	0	0	1	0	1	0	0	0	0	1	0	0	0	R, C	µmol / m2 sec	8	0.0612	0.0043
233	22	L230	BA	Mangrove	Estuarine	land cover change	nutrient enrichment (P)	Restoration of water quality	3 yrs	Photosyntetic CO2 assimillation (IN DWARF)	0	0	0	0	1	0	1	0	0	0	0	1	0	0	0	R, C	µmol / m2 sec	8	0.0494	0.0036
234	22	L230	BA	Mangrove	Estuarine	land cover change	nutrient enrichment (P)	Restoration of water quality	3 yrs	Soil respiration (IN FRINGE)	0	0	0	0	0	0	0	0	1	0	0	1	0	0	0	R, C	µmol / m2 sec	8	-0.1054	0.115
235	22	L230	BA	Mangrove	Estuarine	land cover change	nutrient enrichment (P)	Restoration of water quality	3 yrs	Soil respiration (IN DWARF)	0	0	0	0	0	0	0	0	1	0	0	1	0	0	0	R, C	µmol / m2 sec	8	-0.0513	0.0622
236	22	L230	BA	Mangrove	Estuarine	land cover change	nutrient enrichment (P)	Restoration of water quality	3 yrs	Nitrogen resorption efficiency (in fringe)	0	0	0	0	0	0	1	0	0	0	0	0	0	0	0	R, C	%	8	0.1369	0.1269
237	22	L230	BA	Mangrove	Estuarine	land cover change	nutrient enrichment (P)	Restoration of water quality	3 yrs	Nitrogen resorption efficiency (in dwarf)	0	0	0	0	0	0	1	0	0	0	0	0	0	0	0	R, C	%	8	-0.208	0.1685
238	22	L230	BA	Mangrove	Estuarine	land cover change	nutrient enrichment (P)	Restoration of water quality	3 yrs	Phosphorus resorption efficiency (in fringe)	0	0	0	0	0	0	1	0	0	0	0	0	0	0	0	R, C	%	8	0.5766	1.1927
239	22	L230	BA	Mangrove	Estuarine	land cover change	nutrient enrichment (P)	Restoration of water quality	3 yrs	Phosphorus resorption efficiency (in dwarf)	0	0	0	0	0	0	1	0	0	0	0	0	0	0	0	R, C	%	8	1.7037	1.1474
240	23	L240	BA	Wetland	Lacustrine	human use	Grazing removal	Passive restoration	3 yrs	Litter biomass	0	0	0	0	1	0	0	0	1	0	0	1	1	0	0	R, C	g / m2	3	1.6744	1.2082
241	23	L240	BA	Wetland	Lacustrine	human use	Grazing removal	Passive restoration	3 yrs	Vegetation biomass	0	0	0	0	1	1	1	1	1	0	1	1	1	0	0	R, C	g / m2	3	-0.0327	0.2842
242	23	L240	BA	Wetland	Lacustrine	human use	Grazing removal	Passive restoration	3 yrs	Nitrogen in plant tissue	0	0	0	0	0	0	1	0	0	0	0	0	0	0	0	R, C	%	3	0.0058	0.0495
243	23	L240	BA	Wetland	Lacustrine	human use	Grazing removal	Passive restoration	3 yrs	Nitrogen demand	0	0	0	0	0	0	1	0	0	0	0	0	0	0	0	R, C	g / m2	3	-0.9414	0.0993
244	23	L240	BA	Wetland	Lacustrine	human use	Grazing removal	Passive restoration	3 yrs	NO3- (water of soil)	0	0	0	0	0	0	-1	0	0	0	0	-1	0	-1	0	R, C	ppm	24	-0.3567	0.1233
245	24	L250	CI	Wetland	Lacustrine	nutrients / contaminants	planting Typha dominguensis	Active revegetation	6 mth	Biochemical oxigen demand (BOD)	0	0	0	0	0	0	-1	0	0	0	0	-1	0	-1	0	R, C	mg / L	26	0.1335	0.0058
246	25	L260	CI	River	Riverine	human use	dam removal	Restoration of hydrological dynamics	1 yrs	Zoobenthos generic richness	1	0	0	0	0	0	0	0	0	0	0	0	0	0	0	R, N	# genera / trap	6	-0.4418	0.0146
247	25	L260	CI	River	Riverine	human use	dam removal	Restoration of hydrological dynamics	1 yrs	Zoobenthos diversity	1	0	0	0	0	0	0	0	0	0	0	0	0	0	0	R, N	H'	6	-0.2877	0.0014
248	25	L260	CI	River	Riverine	human use	dam removal	Restoration of hydrological dynamics	1 yrs	Zoobenthos eveness	1	0	0	0	0	0	0	0	0	0	0	0	0	0	0	R, N	Pielou J	6	-0.1609	0.0041
249	25	L260	CI	River	Riverine	human use	dam removal	Restoration of hydrological dynamics	1 yrs	Zoobenthos community rarefaction index	1	0	0	0	0	0	0	0	0	0	0	0	0	0	0	R, N	ES100	6	-0.2242	0.0032
250	25	L260	CI	River	Riverine	human use	dam removal	Restoration of hydrological dynamics	1 yrs	Zoobenthos abundance	0	0	0	0	0	0	1	0	0	0	1	1	0	1	0	R, N	# / m2	6	-0.1519	0.2039
251	25	L260	BA	River	Riverine	human use	dam removal	Restoration of hydrological dynamics	1 yrs	Zoobenthos generic richness	1	0	0	0	0	0	0	0	0	0	0	0	0	0	0	R, C	# genera / trap	3	0.5878	0.0524
252	25	L260	BA	River	Riverine	human use	dam removal	Restoration of hydrological dynamics	1 yrs	Zoobenthos diversity	1	0	0	0	0	0	0	0	0	0	0	0	0	0	0	R, C	H'	3	0	0.0219
253	25	L260	BA	River	Riverine	human use	dam removal	Restoration of hydrological dynamics	1 yrs	Zoobenthos eveness	1	0	0	0	0	0	0	0	0	0	0	0	0	0	0	R, C	Pielou J	3	-0.2513	0.0128
254	25	L260	BA	River	Riverine	human use	dam removal	Restoration of hydrological dynamics	1 yrs	Zoobenthos community rarefaction index	1	0	0	0	0	0	0	0	0	0	0	0	0	0	0	R, C	ES100	3	0.2826	0.0412
255	25	L260	BA	River	Riverine	human use	dam removal	Restoration of hydrological dynamics	1 yrs	Zoobenthos abundance	0	0	0	0	0	0	1	0	0	0	1	1	0	1	0	R, C	# / m2	3	2.4199	0.1685
256	26	L270	CI	Mangrove	Estuarine	land cover change	Replanting Rizophora mucronata	Active revegetation	8 yrs	Tree density (Rhizophora mucronata)	0	0	0	0	1	1	1	1	0	0	1	1	0	1	0	R, N	# individuals / ha	18	0.6991	0.0219
257	26	L270	CI	Mangrove	Estuarine	land cover change	Replanting Rizophora mucronata	Active revegetation	8 yrs	Basal area (Rhizophora mucronata)	0	0	0	0	1	1	1	1	0	0	1	1	0	1	0	R, N	m2 / ha	18	-1.1708	0.0297
258	26	L270	CI	Mangrove	Estuarine	land cover change	Replanting Rizophora mucronata	Active revegetation	8 yrs	Stand height mean (Rhizophora mucronata)	0	0	0	0	1	1	1	1	0	0	1	1	0	1	0	R, N	m	18	-0.4673	0.0063
259	26	L270	CI	Mangrove	Estuarine	land cover change	Replanting Rizophora mucronata	Active revegetation	8 yrs	Density (seedlings/saplings) (Rhizophora mucronata)	0	0	0	0	1	1	1	1	0	0	1	1	0	1	0	R, N	# individuals / ha	18	-1.2833	0.114
260	26	L270	CI	Mangrove	Estuarine	land cover change	Replanting Sonneratia alba	Active revegetation	8 yrs	Tree density (Sonneratia alba)	0	0	0	0	1	1	1	1	0	0	1	1	0	1	0	R, N	# individuals / ha	18	0.4453	0.0108
261	26	L270	CI	Mangrove	Estuarine	land cover change	Replanting Sonneratia alba	Active revegetation	8 yrs	Basal area (Sonneratia alba)	0	0	0	0	1	1	1	1	0	0	1	1	0	1	0	R, N	m2 / ha	18	-0.9464	0.0235
262	26	L270	CI	Mangrove	Estuarine	land cover change	Replanting Sonneratia alba	Active revegetation	8 yrs	Stand height mean (Sonneratia alba)	0	0	0	0	1	1	1	1	0	0	1	1	0	1	0	R, N	m	18	-0.4055	0.0056
263	26	L270	CI	Mangrove	Estuarine	land cover change	Replanting Sonneratia alba	Active revegetation	8 yrs	Density (seedlings/saplings) (Sonneratia alba)	0	0	0	0	1	1	1	1	0	0	1	1	0	1	0	R, N	# individuals / ha	18	1.7332	0.0499
264	27	L280	CI	River	Riverine	land cover change	replanting riparian species	Active revegetation	9 yrs	Leaf litter decomposition (Populus fremontii)	0	0	0	0	0	0	1	0	0	0	0	1	0	1	0	R, N	k / year	2	0.091	0.0023
265	27	L280	CI	River	Riverine	land cover change	replanting riparian species	Active revegetation	9 yrs	Leaf litter decomposition (Acer rubrum)	0	0	0	0	0	0	1	0	0	0	0	1	0	1	0	R, N	k / year	2	-0.0561	0.0182
266	27	L280	CI	River	Riverine	land cover change	replanting riparian species	Active revegetation	9 yrs	Leaf litter decomposition (Populus fremontii + Acer negundo)	0	0	0	0	0	0	1	0	0	0	0	1	0	1	0	R, N	k / year	2	0.023	0.0121
267	28	L290	CI	Stream	Riverine	geomorphic / hydrologic	restore water volume	Restoration of hydrological dynamics	3 yrs	Chlorophyll a	0	0	0	0	0	0	-1	0	0	0	0	-1	0	-1	0	R, N	µg / cm2	5	-0.446	0.2019
268	28	L290	CI	Stream	Riverine	geomorphic / hydrologic	restore water volume	Restoration of hydrological dynamics	3 yrs	Chlorophyll b	0	0	0	0	0	0	-1	0	0	0	0	-1	0	-1	0	R, N	µg / cm2	5	-0.1792	0.3921
269	28	L290	CI	Stream	Riverine	geomorphic / hydrologic	restore water volume	Restoration of hydrological dynamics	3 yrs	Chlorophyll c	0	0	0	0	0	0	-1	0	0	0	0	-1	0	-1	0	R, N	µg / cm2	5	-0.6202	0.1106
270	28	L290	CI	Stream	Riverine	geomorphic / hydrologic	restore water volume	Restoration of hydrological dynamics	3 yrs	Carotenoids in benthic plants	0	0	0	0	0	0	1	0	0	0	0	0	0	0	0	R, N	µg / cm2	5	0.4857	0.0705
271	28	L290	CI	Stream	Riverine	geomorphic / hydrologic	restore water volume	Restoration of hydrological dynamics	3 yrs	Leaf litter acumulation	0	0	0	0	1	0	0	0	1	0	0	1	1	0	0	R, N	g / m2 day	5	0.3561	0.7677
272	28	L290	CI	Stream	Riverine	geomorphic / hydrologic	restore water volume	Restoration of hydrological dynamics	3 yrs	Aquatic invertebrate abundance	0	0	0	0	0	0	1	0	0	0	1	1	0	1	0	R, N	# / m2	5	0.4087	0.1897
273	28	L290	CI	Stream	Riverine	geomorphic / hydrologic	restore water volume	Restoration of hydrological dynamics	3 yrs	Aquatic invertebrate biomass	0	0	0	0	0	0	1	0	0	0	1	1	0	1	0	R, N	mg / m2	5	-0.4625	0.866
274	28	L290	CI	Stream	Riverine	geomorphic / hydrologic	restore water volume	Restoration of hydrological dynamics	3 yrs	Benthic invertebrate diversity	1	0	0	0	0	0	0	0	0	0	0	0	0	0	0	R, N	H'	5	0.0976	0.0224
275	28	L290	CI	Stream	Riverine	geomorphic / hydrologic	restore water volume	Restoration of hydrological dynamics	3 yrs	Drift inverterbrate abundance	0	0	0	0	0	0	1	0	0	0	1	1	0	1	0	R, N	# / sec	3	-0.8917	0.3953
276	28	L290	CI	Stream	Riverine	geomorphic / hydrologic	restore water volume	Restoration of hydrological dynamics	3 yrs	Drift invertebrate biomass	0	0	0	0	0	0	1	0	0	0	1	1	0	1	0	R, N	mg / sec	3	-1.6299	2.1602
277	28	L290	CI	Stream	Riverine	geomorphic / hydrologic	restore water volume	Restoration of hydrological dynamics	3 yrs	Chlorophyll a	0	0	0	0	0	0	-1	0	0	0	0	-1	0	-1	0	R, C	µg / cm2	5	-1.1504	0.3548
278	28	L290	CI	Stream	Riverine	geomorphic / hydrologic	restore water volume	Restoration of hydrological dynamics	3 yrs	Chlorophyll b	0	0	0	0	0	0	-1	0	0	0	0	-1	0	-1	0	R, C	µg / cm2	5	-0.8375	0.5234
279	28	L290	CI	Stream	Riverine	geomorphic / hydrologic	restore water volume	Restoration of hydrological dynamics	3 yrs	Chlorophyll c	0	0	0	0	0	0	-1	0	0	0	0	-1	0	-1	0	R, C	µg / cm2	5	-1.0642	0.1132
280	28	L290	CI	Stream	Riverine	geomorphic / hydrologic	restore water volume	Restoration of hydrological dynamics	3 yrs	Carotenoids in benthic plants	0	0	0	0	0	0	1	0	0	0	0	0	0	0	0	R, C	µg / cm2	5	0.8807	0.0874
281	28	L290	CI	Stream	Riverine	geomorphic / hydrologic	restore water volume	Restoration of hydrological dynamics	3 yrs	Leaf litter acumulation	0	0	0	0	1	0	0	0	1	0	0	1	1	0	0	R, C	g / m2 day	5	0.59	0.5535
282	28	L290	CI	Stream	Riverine	geomorphic / hydrologic	restore water volume	Restoration of hydrological dynamics	3 yrs	Aquatic invertebrate abundance	0	0	0	0	0	0	1	0	0	0	1	1	0	1	0	R, C	# / m2	5	1.0541	0.3138
283	28	L290	CI	Stream	Riverine	geomorphic / hydrologic	restore water volume	Restoration of hydrological dynamics	3 yrs	Aquatic invertebrate biomass	0	0	0	0	0	0	1	0	0	0	1	1	0	1	0	R, C	mg / m2	5	1.0954	0.917
284	28	L290	CI	Stream	Riverine	geomorphic / hydrologic	restore water volume	Restoration of hydrological dynamics	3 yrs	Benthic invertebrate diversity	1	0	0	0	0	0	0	0	0	0	0	0	0	0	0	R, C	H'	5	0.2851	0.0712
285	28	L290	CI	Stream	Riverine	geomorphic / hydrologic	restore water volume	Restoration of hydrological dynamics	3 yrs	Drift inverterbrate abundance	0	0	0	0	0	0	1	0	0	0	1	1	0	1	0	R, C	# / sec	3	0.3385	1.3256
286	28	L290	CI	Stream	Riverine	geomorphic / hydrologic	restore water volume	Restoration of hydrological dynamics	3 yrs	Drift invertebrate biomass	0	0	0	0	0	0	1	0	0	0	1	1	0	1	0	R, C	mg / sec	3	-0.983	2.1677
287	29	L300	CI	Stream	Riverine	geomorphic / hydrologic	boulders removal and stone walls construction	Enhancement of structural heterogeneity	3 - 8 yrs	CPOM retentiveness	0	0	0	0	0	0	-1	0	0	0	-1	-1	0	-1	0	R, N	%	7	-0.0299	0.0392
288	29	L300	CI	Stream	Riverine	geomorphic / hydrologic	boulders removal and stone walls construction	Enhancement of structural heterogeneity	3 - 8 yrs	CPOM breakdown (leaf mass loss)	0	0	0	0	0	0	1	0	0	0	1	1	0	1	0	R, N	%	5	-0.1199	0.0307
289	29	L300	CI	Stream	Riverine	geomorphic / hydrologic	boulders removal and stone walls construction	Enhancement of structural heterogeneity	3 - 8 yrs	Shredder species richness	1	0	0	0	0	0	0	0	0	0	0	0	0	0	0	R, N	# species	5	-0.1785	0.0025
290	29	L300	CI	Stream	Riverine	geomorphic / hydrologic	boulders removal and stone walls construction	Enhancement of structural heterogeneity	3 - 8 yrs	Shredder abundance	0	0	0	0	0	0	1	0	0	0	1	1	0	1	0	R, N	# / bag	5	-0.5723	0.0122
291	29	L300	CI	Stream	Riverine	geomorphic / hydrologic	boulders removal and stone walls construction	Enhancement of structural heterogeneity	3 - 8 yrs	Shredder biomass	0	0	0	0	0	0	1	0	0	0	1	1	0	1	0	R, N	mg	5	0.0311	0.0079
292	29	L300	CI	Stream	Riverine	geomorphic / hydrologic	boulders removal and stone walls construction	Enhancement of structural heterogeneity	3 - 8 yrs	Shredder evenness	1	0	0	0	0	0	0	0	0	0	0	0	0	0	0	R, N	PIE	5	-0.0892	0.0013
293	29	L300	CI	Stream	Riverine	geomorphic / hydrologic	boulders removal and stone walls construction	Enhancement of structural heterogeneity	3 - 8 yrs	CPOM retentiveness	0	0	0	0	0	0	-1	0	0	0	-1	-1	0	-1	0	R, C	%	7	-0.8183	0.0918
294	29	L300	CI	Stream	Riverine	geomorphic / hydrologic	boulders removal and stone walls construction	Enhancement of structural heterogeneity	3 - 8 yrs	CPOM breakdown (leaf mass loss)	0	0	0	0	0	0	1	0	0	0	1	1	0	1	0	R, C	%	7	-0.1445	0.0115
295	29	L300	CI	Stream	Riverine	geomorphic / hydrologic	boulders removal and stone walls construction	Enhancement of structural heterogeneity	3 - 8 yrs	Shredder species richness	1	0	0	0	0	0	0	0	0	0	0	0	0	0	0	R, C	# species	7	0.1352	0.0066
296	29	L300	CI	Stream	Riverine	geomorphic / hydrologic	boulders removal and stone walls construction	Enhancement of structural heterogeneity	3 - 8 yrs	Shredder abundance	0	0	0	0	0	0	1	0	0	0	1	1	0	1	0	R, C	# / bag	7	-0.2877	0.0536
297	29	L300	CI	Stream	Riverine	geomorphic / hydrologic	boulders removal and stone walls construction	Enhancement of structural heterogeneity	3 - 8 yrs	Shredder biomass	0	0	0	0	0	0	1	0	0	0	1	1	0	1	0	R, C	mg	7	-0.1335	0.0168
298	29	L300	CI	Stream	Riverine	geomorphic / hydrologic	boulders removal and stone walls construction	Enhancement of structural heterogeneity	3 - 8 yrs	Shredder evenness	1	0	0	0	0	0	0	0	0	0	0	0	0	0	0	R, C	PIE	7	0.098	0.0034
299	30	L310	CI	Delta	Estuarine	invasive species	exotic species removal (mechanical shredding)	Exotic species removal	2-8 days	Biochemical oxigen demand (BOD)	0	0	0	0	0	0	-1	0	0	0	0	-1	0	-1	0	R, N	mg / L	6	4.451	0.0172
300	30	L310	CI	Delta	Estuarine	invasive species	exotic species removal (mechanical shredding)	Exotic species removal	2-8 days	Water turbidity	0	0	0	0	0	0	-1	0	0	0	0	-1	0	-1	0	R, N	NTU	6	-0.7404	0.1684
301	30	L310	CI	Delta	Estuarine	invasive species	exotic species removal (mechanical shredding)	Exotic species removal	2-8 days	P total (water)	0	0	0	0	0	0	-1	0	0	0	0	-1	0	-1	0	R, N	mg / L	4	-1.9253	0.1117
302	30	L310	CI	Delta	Estuarine	invasive species	exotic species removal (mechanical shredding)	Exotic species removal	2-8 days	P soluble reactive (SPR)	0	0	0	0	0	0	-1	0	0	0	0	-1	0	-1	0	R, N	mg / L	4	-1.314	0.0535
303	30	L310	CI	Delta	Estuarine	invasive species	exotic species removal (mechanical shredding)	Exotic species removal	2-8 days	Dissolved organic carbon (DOC)	0	0	0	0	0	0	1	0	0	0	0	1	0	1	0	R, N	mg / L	4	1.7597	0.0222
304	30	L310	CI	Delta	Estuarine	invasive species	exotic species removal (mechanical shredding)	Exotic species removal	2-8 days	Water conductivity	0	0	0	0	0	0	1	0	0	0	0	1	0	1	0	R, N	µmhos / cm	4	-2.4751	0.005
305	30	L310	BA	Delta	Estuarine	invasive species	exotic species removal (mechanical shredding)	Exotic species removal	4 days	Dissolved organic carbon (DOC)	0	0	0	0	0	0	1	0	0	0	0	1	0	1	0	R, C	mg / L	4	-0.5341	0.0661
306	30	L310	BA	Delta	Estuarine	invasive species	exotic species removal (mechanical shredding)	Exotic species removal	4 days	Dissolved oxigen (DO)	0	0	0	0	0	0	-1	0	0	0	0	-1	0	-1	0	R, C	mg / L	4	0.1671	0.0351
307	30	L310	BA	Delta	Estuarine	invasive species	exotic species removal (mechanical shredding)	Exotic species removal	4 days	P total (water)	0	0	0	0	0	0	-1	0	0	0	0	-1	0	-1	0	R, C	mg / L	4	0.2877	0.0557
308	30	L310	BA	Delta	Estuarine	invasive species	exotic species removal (mechanical shredding)	Exotic species removal	4 days	P soluble reactive (SPR)	0	0	0	0	0	0	-1	0	0	0	0	-1	0	-1	0	R, C	mg / L	4	0.4055	0.0625
309	30	L310	BA	Delta	Estuarine	invasive species	exotic species removal (mechanical shredding)	Exotic species removal	4 days	N total (water)	0	0	0	0	0	0	-1	0	0	0	0	-1	0	-1	0	R, C	mg / L	4	0.0674	0.028
310	30	L310	BA	Delta	Estuarine	invasive species	exotic species removal (mechanical shredding)	Exotic species removal	4 days	NO3- (water)	0	0	0	0	0	0	-1	0	0	0	0	-1	0	-1	0	R, C	mg / L	4	-0.1278	0.0742
311	30	L310	BA	Delta	Estuarine	invasive species	exotic species removal (mechanical shredding)	Exotic species removal	2-8 days	Suspended solids in water	0	0	0	0	0	0	-1	0	0	0	0	-1	0	-1	0	R, C	mg / L	4	0.5261	0.2211
312	30	L310	BA	Delta	Estuarine	invasive species	exotic species removal (mechanical shredding)	Exotic species removal	2-8 days	Biochemical oxigen demand (BOD)	0	0	0	0	0	0	-1	0	0	0	0	-1	0	-1	0	R, C	mg / L	5.5	3.058	0.153
313	30	L310	BA	Delta	Estuarine	invasive species	exotic species removal (mechanical shredding)	Exotic species removal	2-8 days	Water turbidity	0	0	0	0	0	0	-1	0	0	0	0	-1	0	-1	0	R, C	NTU	5.5	-0.55	0.2077
314	30	L310	BA	Delta	Estuarine	invasive species	exotic species removal (mechanical shredding)	Exotic species removal	2-8 days	P total (water)	0	0	0	0	0	0	-1	0	0	0	0	-1	0	-1	0	R, C	mg / L	4.5	-1.5686	0.1413
315	30	L310	BA	Delta	Estuarine	invasive species	exotic species removal (mechanical shredding)	Exotic species removal	2-8 days	P soluble reactive (SPR)	0	0	0	0	0	0	-1	0	0	0	0	-1	0	-1	0	R, C	mg / L	3	-2.5903	0.3212
316	30	L310	BA	Delta	Estuarine	invasive species	exotic species removal (mechanical shredding)	Exotic species removal	2-8 days	N total (water)	0	0	0	0	0	0	-1	0	0	0	0	-1	0	-1	0	R, C	mg / L	4	-1.0306	0.1704
317	30	L310	BA	Delta	Estuarine	invasive species	exotic species removal (mechanical shredding)	Exotic species removal	2-8 days	Dissolved organic carbon (DOC)	0	0	0	0	0	0	1	0	0	0	0	1	0	1	0	R, C	mg / L	3	1.7331	0.0229
318	30	L310	BA	Delta	Estuarine	invasive species	exotic species removal (mechanical shredding)	Exotic species removal	2-8 days	Water conductivity	0	0	0	0	0	0	1	0	0	0	0	1	0	1	0	R, C	µmhos / cm	5.5	0.101	0.0202
319	31	L320	PA	Stream	Riverine	human use	Degradation removal	Passive restoration	3 mth	Macroinvertebrate abundance (Xiphocaris elongata)	0	0	0	0	0	0	0	0	0	0	1	1	0	0	0	R, N	# / trap	5	0.0551	0.1237
320	31	L320	PA	Stream	Riverine	human use	Degradation removal	Passive restoration	3 mth	Macroinvertebrate abudance (Atya spp)	0	0	0	0	0	0	0	0	0	0	1	1	0	0	0	R, N	# / trap	5	-0.5596	0.2462
321	31	L320	PA	Stream	Riverine	human use	Degradation removal	Passive restoration	3 mth	Macroinvertebrate abudance (Macrobrachium spp)	0	0	0	0	0	0	0	0	0	0	1	1	0	0	0	R, N	# / trap	5	-0.0513	0.0573
322	31	L320	PA	Stream	Riverine	human use	Degradation removal	Passive restoration	3 mth	Sicydium plumeri abundance	0	0	0	0	0	0	0	0	0	0	1	0	0	0	0	R, N	# / m2	5	0.0953	0.0731
323	31	L320	PA	Stream	Riverine	human use	Degradation removal	Passive restoration	3 mth	Chlorophyll a	0	0	0	0	0	0	-1	0	0	0	0	-1	0	-1	0	R, N	mg / m2	10	-0.619	0.0776
324	31	L320	PA	Stream	Riverine	human use	Degradation removal	Passive restoration	3 mth	Fine inorganic matter	0	0	0	0	0	0	-1	0	0	0	0	-1	0	-1	0	R, N	g / m2	10	-0.7621	0.0436
325	31	L320	PA	Stream	Riverine	human use	Degradation removal	Passive restoration	3 mth	Water organic matter	0	0	0	0	1	0	1	0	0	0	0	1	0	1	0	R, N	g / m2	5	0.6487	0.0602
326	31	L320	PA	Stream	Riverine	human use	Degradation removal	Passive restoration	3 mth	Ash-free dry mass (AFDM)	0	0	0	0	0	0	1	0	0	0	0	1	0	1	0	R, N	k / day	5	-0.0082	0.008
327	31	L320	PA	Stream	Riverine	human use	Degradation removal	Passive restoration	3 mth	Benthic invertebrate abundance (Chironomidae)	0	0	0	0	0	0	1	0	0	0	1	1	0	1	0	R, N	# / bag	5	0.6518	0.1115
328	31	L320	PA	Stream	Riverine	human use	Degradation removal	Passive restoration	3 mth	Benthic invertebrate abundance (Oligochaeta)	0	0	0	0	0	0	1	0	0	0	1	1	0	1	0	R, N	# / bag	5	0.1717	0.1076
329	31	L320	PA	Stream	Riverine	human use	Degradation removal	Passive restoration	3 mth	Benthic invertebrate abundance (Copepoda)	0	0	0	0	0	0	1	0	0	0	1	1	0	1	0	R, N	# / bag	5	1.7918	0.642
330	32	L330	BA	River	Riverine	geomorphic / hydrologic	increase of hydrological connectivity	Restoration of hydrological dynamics	N/A	Water alkalinity	0	0	0	0	0	0	1	0	0	0	0	1	0	1	0	R, C	mmol / L	33	-0.5425	0.0024
331	32	L330	BA	River	Riverine	geomorphic / hydrologic	increase of hydrological connectivity	Restoration of hydrological dynamics	N/A	Water conductivity	0	0	0	0	0	0	1	0	0	0	0	1	0	1	0	R, C	µS / cm	33	-0.4352	0.0015
332	32	L330	BA	River	Riverine	geomorphic / hydrologic	increase of hydrological connectivity	Restoration of hydrological dynamics	N/A	NH4+ (water)	0	0	0	0	0	0	-1	0	0	0	0	-1	0	-1	0	R, C	µg /L	33	-1.0986	0.0737
333	32	L330	BA	River	Riverine	geomorphic / hydrologic	increase of hydrological connectivity	Restoration of hydrological dynamics	N/A	Water organic matter	0	0	0	0	1	0	1	0	0	0	0	1	0	1	0	R, C	mg / L	33	0.1612	0.015
334	32	L330	BA	River	Riverine	geomorphic / hydrologic	increase of hydrological connectivity	Restoration of hydrological dynamics	N/A	Chlorophyll a	0	0	0	0	0	0	-1	0	0	0	0	-1	0	-1	0	R, C	µg /L	33	0.2719	0.032
335	33	L340	CI	Wetland	Lacustrine	geomorphic / hydrologic	plugging drainages	Restoration of hydrological dynamics	3-15 yrs	Water BOD:chlorophyll relation	0	0	0	0	1	0	-1	0	0	0	0	-1	0	-1	0	R, N	log mg/L/day:log mg/L	8	-0.3483	0.2811
336	34	L350	BA	Riparian	Riverine	land cover change	planting (natives and exotic)	Active revegetation	2-24 yrs	Aquatic invertebrate abundance	0	0	0	0	0	0	1	0	0	0	1	1	0	1	0	R, C	# / bag	9	-0.8468	0.1468
337	34	L350	BA	Riparian	Riverine	land cover change	planting (natives and exotic)	Active revegetation	2-24 yrs	Macroinvertebrates species richness	1	0	0	0	0	0	0	0	0	0	0	0	0	0	0	R, C	# / bag	9	-0.1542	0.0122
338	34	L350	BA	Riparian	Riverine	land cover change	planting (natives and exotic)	Active revegetation	2-24 yrs	Mean channel width	0	0	0	0	0	-1	0	-1	-1	0	0	-1	-1	-1	0	R, C	m	9	0	0.0605
339	34	L350	BA	Riparian	Riverine	land cover change	planting (natives and exotic)	Active revegetation	2-24 yrs	Stability rating	0	0	0	0	0	1	0	1	1	0	0	0	0	1	0	R, C	NA	9	-0.0914	0.0122
340	34	L350	BA	Riparian	Riverine	land cover change	planting (natives and exotic)	Active revegetation	2-24 yrs	Silt (water)	0	0	0	0	0	0	-1	0	0	0	0	-1	0	-1	0	R, C	%	9	-0.0323	0.156
341	34	L350	BA	Riparian	Riverine	land cover change	planting (natives and exotic)	Active revegetation	2-24 yrs	Percentage of wood	0	0	0	0	1	1	1	1	1	0	1	1	1	0	0	R, C	%	9	0.1957	0.7319
342	34	L350	BA	Riparian	Riverine	land cover change	planting (natives and exotic)	Active revegetation	2-24 yrs	Light at water level	0	0	0	0	0	0	-1	0	0	0	0	-1	0	-1	0	R, C	%	9	0.6876	0.0983
343	34	L350	BA	Riparian	Riverine	land cover change	planting (natives and exotic)	Active revegetation	2-24 yrs	Macrophytes cover	0	0	0	0	1	1	1	1	0	0	1	1	0	1	0	R, C	%	9	-0.0162	0.2889
344	34	L350	BA	Riparian	Riverine	land cover change	planting (natives and exotic)	Active revegetation	2-24 yrs	Water temperature	0	0	0	0	0	0	-1	0	0	0	0	-1	0	-1	0	R, C	°C	9	0.0074	0.004
345	34	L350	BA	Riparian	Riverine	land cover change	planting (natives and exotic)	Active revegetation	2-24 yrs	Community index (macroinvertebrate)	1	0	0	0	0	0	0	0	0	0	0	0	0	0	0	R, C	QMCI	9	0.0674	0.0178
346	35	L340	CI	Wetland	Palustrine	geomorphic / hydrologic	plugging drainages	Restoration of hydrological dynamics	3-15 yrs	Diatom species richness	1	0	0	0	0	0	0	0	0	0	0	0	0	0	0	R, N	#	8	-0.0796	0.0076
347	35	L340	CI	Wetland	Palustrine	geomorphic / hydrologic	plugging drainages	Restoration of hydrological dynamics	3-15 yrs	Diatom diversity	1	0	0	0	0	0	0	0	0	0	0	0	0	0	0	R, N	H'	8	-0.0317	0.0122
348	35	L340	CI	Wetland	Palustrine	geomorphic / hydrologic	plugging drainages	Restoration of hydrological dynamics	3-15 yrs	Diatom eveness	1	0	0	0	0	0	0	0	0	0	0	0	0	0	0	R, N	D	8	0	0.0118
349	36	L300	CI	Stream	Riverine	geomorphic / hydrologic	boulders replacement and embankments removal	Enhancement of structural heterogeneity	3 - 8 yrs	Structural heterogeneity within a forest patch	0	0	0	0	0	1	0	1	1	0	0	1	1	1	0	R, N	SD depth (cm)	5	0.2421	0.0052
350	36	L300	CI	Stream	Riverine	geomorphic / hydrologic	boulders replacement and embankments removal	Enhancement of structural heterogeneity	3 - 8 yrs	Structural heterogeneity between forest patches	0	0	0	0	0	1	0	1	1	0	0	1	1	1	0	R, N	SD depth (cm)	5	0.3054	0.0103
351	36	L300	CI	Stream	Riverine	geomorphic / hydrologic	boulders replacement and embankments removal	Enhancement of structural heterogeneity	3 - 8 yrs	Structural heterogeneity in reach	0	0	0	0	0	1	0	1	1	0	0	1	1	1	0	R, N	SD depth (cm)	5	0.208	0.0064
352	36	L300	CI	Stream	Riverine	geomorphic / hydrologic	boulders replacement and embankments removal	Enhancement of structural heterogeneity	3 - 8 yrs	Fish abundance	0	0	0	0	0	0	0	0	0	0	1	0	0	0	0	R, N	# individuals / 100m2	5	-0.1823	0.0108
353	36	L300	CI	Stream	Riverine	geomorphic / hydrologic	boulders replacement and embankments removal	Enhancement of structural heterogeneity	3 - 8 yrs	Fishes biomass	0	0	1	0	0	0	0	0	0	0	1	0	0	0	0	R, N	g / 100m2	5	0	0.0012
354	36	L300	CI	Stream	Riverine	geomorphic / hydrologic	boulders replacement and embankments removal	Enhancement of structural heterogeneity	3 - 8 yrs	Fish eveness	1	0	0	0	0	0	0	0	0	0	0	0	0	0	0	R, N	PIE	5	0.4187	0.0206
355	36	L300	CI	Stream	Riverine	geomorphic / hydrologic	boulders replacement and embankments removal	Enhancement of structural heterogeneity	3 - 8 yrs	Fish species richness	1	0	0	0	0	0	0	0	0	0	0	0	0	0	0	R, N	# species / site	5	0.7736	0.0149
356	36	L300	CI	Stream	Riverine	geomorphic / hydrologic	boulders replacement and embankments removal	Enhancement of structural heterogeneity	3 - 8 yrs	Macroinvertebrate abundance	0	0	0	0	0	0	1	0	0	0	1	1	0	1	0	R, N	# individuals	5	-0.3567	0.0269
357	36	L300	CI	Stream	Riverine	geomorphic / hydrologic	boulders replacement and embankments removal	Enhancement of structural heterogeneity	3 - 8 yrs	Macroinvertebrates evenness	1	0	0	0	0	0	0	0	0	0	0	0	0	0	0	R, N	PIE	5	0.0387	0.0003
358	36	L300	CI	Stream	Riverine	geomorphic / hydrologic	boulders replacement and embankments removal	Enhancement of structural heterogeneity	3 - 8 yrs	Macroinvertebrates taxonomic density	1	0	0	0	0	0	0	0	0	0	0	0	0	0	0	R, N	# taxa	5	0.0348	0.0007
359	36	L300	CI	Stream	Riverine	geomorphic / hydrologic	boulders replacement and embankments removal	Enhancement of structural heterogeneity	3 - 8 yrs	Macroinvertebrates taxonomic richness	1	0	0	0	0	0	0	0	0	0	0	0	0	0	0	R, N	# taxa	5	0.1241	0.0039
360	36	L300	CI	Stream	Riverine	geomorphic / hydrologic	boulders replacement and embankments removal	Enhancement of structural heterogeneity	3 - 8 yrs	Macroinvertebrates similarity community	1	0	0	0	0	0	0	0	0	0	0	0	0	0	0	R, N	Sorensen Index	5	0	0.0002
361	36	L300	CI	Stream	Riverine	geomorphic / hydrologic	boulders replacement and embankments removal	Enhancement of structural heterogeneity	3 - 8 yrs	Macroinvertebrates similarity community	1	0	0	0	0	0	0	0	0	0	0	0	0	0	0	R, N	Morisita-Hom index	5	0.0351	0.0002
362	36	L300	BA	Stream	Riverine	geomorphic / hydrologic	boulders replacement and embankments removal	Enhancement of structural heterogeneity	3 - 8 yrs	Structural heterogeneity within a forest patch	0	0	0	0	0	1	0	1	1	0	0	1	1	1	0	R, C	SD depth (cm)	7	0.3895	0.0027
363	36	L300	BA	Stream	Riverine	geomorphic / hydrologic	boulders replacement and embankments removal	Enhancement of structural heterogeneity	3 - 8 yrs	Structural heterogeneity between forest patches	0	0	0	0	0	1	0	1	1	0	0	1	1	1	0	R, C	SD depth (cm)	7	0.3542	0.0111
364	36	L300	BA	Stream	Riverine	geomorphic / hydrologic	boulders replacement and embankments removal	Enhancement of structural heterogeneity	3 - 8 yrs	Structural heterogeneity in reach	0	0	0	0	0	1	0	1	1	0	0	1	1	1	0	R, C	SD depth (cm)	7	0.4196	0.0026
365	36	L300	BA	Stream	Riverine	geomorphic / hydrologic	boulders replacement and embankments removal	Enhancement of structural heterogeneity	3 - 8 yrs	Fish abundance	0	0	0	0	0	0	0	0	0	0	1	0	0	0	0	R, C	# individuals	7	0.5986	0.0797
366	36	L300	BA	Stream	Riverine	geomorphic / hydrologic	boulders replacement and embankments removal	Enhancement of structural heterogeneity	3 - 8 yrs	Fishes biomass	0	0	1	0	0	0	0	0	0	0	1	0	0	0	0	R, C	g	7	0.4418	0.001
367	36	L300	BA	Stream	Riverine	geomorphic / hydrologic	boulders replacement and embankments removal	Enhancement of structural heterogeneity	3 - 8 yrs	Fish abundance	0	0	0	0	0	0	0	0	0	0	1	0	0	0	0	R, C	# individuals / 100m2	7	-0.0953	0.011
368	36	L300	BA	Stream	Riverine	geomorphic / hydrologic	boulders replacement and embankments removal	Enhancement of structural heterogeneity	3 - 8 yrs	Fishes biomass	0	0	1	0	0	0	0	0	0	0	1	0	0	0	0	R, C	g / 100m2	7	0.1542	0.0014
369	36	L300	BA	Stream	Riverine	geomorphic / hydrologic	boulders replacement and embankments removal	Enhancement of structural heterogeneity	3 - 8 yrs	Fish eveness	1	0	0	0	0	0	0	0	0	0	0	0	0	0	0	R, C	PIE	7	0.5465	0.0285
370	36	L300	BA	Stream	Riverine	geomorphic / hydrologic	boulders replacement and embankments removal	Enhancement of structural heterogeneity	3 - 8 yrs	Fish species richness	1	0	0	0	0	0	0	0	0	0	0	0	0	0	0	R, C	# species / site	7	0.2578	0.0027
371	36	L300	BA	Stream	Riverine	geomorphic / hydrologic	boulders replacement and embankments removal	Enhancement of structural heterogeneity	3 - 8 yrs	Macroinvertebrate abundance	0	0	0	0	0	0	1	0	0	0	1	1	0	1	0	R, C	# individuals	7	0.029	0.0151
372	36	L300	BA	Stream	Riverine	geomorphic / hydrologic	boulders replacement and embankments removal	Enhancement of structural heterogeneity	3 - 8 yrs	Macroinvertebrates evenness	1	0	0	0	0	0	0	0	0	0	0	0	0	0	0	R, C	PIE	7	-0.0373	0.0001
373	36	L300	BA	Stream	Riverine	geomorphic / hydrologic	boulders replacement and embankments removal	Enhancement of structural heterogeneity	3 - 8 yrs	Macroinvertebrates taxonomic density	1	0	0	0	0	0	0	0	0	0	0	0	0	0	0	R, C	# taxa	7	-0.0661	0.0004
374	36	L300	BA	Stream	Riverine	geomorphic / hydrologic	boulders replacement and embankments removal	Enhancement of structural heterogeneity	3 - 8 yrs	Macroinvertebrates taxonomic richness	1	0	0	0	0	0	0	0	0	0	0	0	0	0	0	R, C	# taxa	7	-0.0328	0.0036
375	36	L300	BA	Stream	Riverine	geomorphic / hydrologic	boulders replacement and embankments removal	Enhancement of structural heterogeneity	3 - 8 yrs	Macroinvertebrates similarity community	1	0	0	0	0	0	0	0	0	0	0	0	0	0	0	R, C	Sorensen Index	7	0	0.0001
376	36	L300	BA	Stream	Riverine	geomorphic / hydrologic	boulders replacement and embankments removal	Enhancement of structural heterogeneity	3 - 8 yrs	Macroinvertebrates similarity community	1	0	0	0	0	0	0	0	0	0	0	0	0	0	0	R, C	Morisita-Hom index	7	0.0351	0.0001
377	37	L360	CI	Stream	Riverine	human use	streambed particles size manipulation (low level)	Enhancement of in-wetland heterogeneity	N/A	Water velocity	0	0	0	0	0	1	0	1	1	0	0	0	0	1	0	R, N	cm / s	3	-0.4171	0.0113
378	37	L360	CI	Stream	Riverine	human use	streambed particles size manipulation (low level)	Enhancement of in-wetland heterogeneity	N/A	Turbulent kinetic energy (TKE) of water	0	0	0	0	0	1	0	1	1	0	0	0	0	1	0	R, N	J	3	-0.1839	0.178
379	37	L360	CI	Stream	Riverine	human use	streambed particles size manipulation (high level)	Enhancement of in-wetland heterogeneity	N/A	Water velocity	0	0	0	0	0	1	0	1	1	0	0	0	0	1	0	R, N	cm / s	3	0.4055	0.0108
380	37	L360	CI	Stream	Riverine	human use	streambed particles size manipulation (high level)	Enhancement of in-wetland heterogeneity	N/A	Turbulent kinetic energy (TKE) of water	0	0	0	0	0	1	0	1	1	0	0	0	0	1	0	R, N	J	3	0.9168	0.138
381	37	L360	CI	Stream	Riverine	human use	streambed particles size manipulation (low level)	Enhancement of in-wetland heterogeneity	N/A	Macroinvertebrates species richness	1	0	0	0	0	0	0	0	0	0	0	0	0	0	0	R, N	# taxa	3	-0.1505	0.0137
382	37	L360	CI	Stream	Riverine	human use	streambed particles size manipulation (high level)	Enhancement of in-wetland heterogeneity	N/A	Macroinvertebrates species richness	1	0	0	0	0	0	0	0	0	0	0	0	0	0	0	R, N	# taxa	3	0	0.0104
383	37	L360	CI	Stream	Riverine	human use	streambed particles size manipulation (low level)	Enhancement of in-wetland heterogeneity	N/A	Macroinvertebrate density	0	0	0	0	0	0	1	0	0	0	1	1	0	1	0	R, N	# individuals / m2	3	0.1054	0.1349
384	37	L360	CI	Stream	Riverine	human use	streambed particles size manipulation (high level)	Enhancement of in-wetland heterogeneity	N/A	Macroinvertebrate density	0	0	0	0	0	0	1	0	0	0	1	1	0	1	0	R, N	# individuals / m2	3	0.2007	0.1136
385	38	L270	CI	Mangrove	Estuarine	land cover change	Replanting Avicennia marina	Active revegetation	5 yrs	Water salinity	0	0	0	0	0	0	-1	0	0	0	0	-1	0	-1	0	R, N	PSU	9	-0.0822	0.0011
386	38	L270	CI	Mangrove	Estuarine	land cover change	Replanting Avicennia marina	Active revegetation	5 yrs	Water pH	0	0	0	0	0	0	1	0	0	0	0	1	0	1	0	R, N	NA	9	0	0.0002
387	38	L270	CI	Mangrove	Estuarine	land cover change	Replanting Avicennia marina	Active revegetation	5 yrs	Water temperature	0	0	0	0	0	0	-1	0	0	0	0	-1	0	-1	0	R, N	°C	9	-0.0377	0.0001
388	38	L270	CI	Mangrove	Estuarine	land cover change	Replanting Avicennia marina	Active revegetation	5 yrs	Water organic matter	0	0	0	0	1	0	1	0	0	0	0	1	0	1	0	R, N	%	9	-0.2744	0.3709
389	38	L270	CI	Mangrove	Estuarine	land cover change	Replanting Avicennia marina	Active revegetation	5 yrs	Clay (water)	0	0	0	0	0	0	-1	0	0	0	0	-1	0	-1	0	R, N	%	9	-0.1398	0.522
390	38	L270	CI	Mangrove	Estuarine	land cover change	Replanting Rizophora mucronata	Active revegetation	5 yrs	Water salinity	0	0	0	0	0	0	-1	0	0	0	0	-1	0	-1	0	R, N	PSU	9	0.029	0.0006
391	38	L270	CI	Mangrove	Estuarine	land cover change	Replanting Rizophora mucronata	Active revegetation	5 yrs	Water pH	0	0	0	0	0	0	1	0	0	0	0	1	0	1	0	R, N	NA	9	0	0.0004
392	38	L270	CI	Mangrove	Estuarine	land cover change	Replanting Rizophora mucronata	Active revegetation	5 yrs	Water temperature	0	0	0	0	0	0	-1	0	0	0	0	-1	0	-1	0	R, N	°C	9	-0.0377	0.0001
393	38	L270	CI	Mangrove	Estuarine	land cover change	Replanting Rizophora mucronata	Active revegetation	5 yrs	Water organic matter	0	0	0	0	1	0	1	0	0	0	0	1	0	1	0	R, N	%	9	-0.6931	0.0425
394	38	L270	CI	Mangrove	Estuarine	land cover change	Replanting Rizophora mucronata	Active revegetation	5 yrs	Clay (water)	0	0	0	0	0	0	-1	0	0	0	0	-1	0	-1	0	R, N	%	9	0.1268	0.0927
395	38	L270	CI	Mangrove	Estuarine	land cover change	Replanting Sonneratia alba	Active revegetation	5 yrs	Water salinity	0	0	0	0	0	0	-1	0	0	0	0	-1	0	-1	0	R, N	PSU	9	-0.0282	0.0003
396	38	L270	CI	Mangrove	Estuarine	land cover change	Replanting Sonneratia alba	Active revegetation	5 yrs	Water pH	0	0	0	0	0	0	1	0	0	0	0	1	0	1	0	R, N	NA	9	0.1335	0.0002
397	38	L270	CI	Mangrove	Estuarine	land cover change	Replanting Sonneratia alba	Active revegetation	5 yrs	Water temperature	0	0	0	0	0	0	-1	0	0	0	0	-1	0	-1	0	R, N	°C	9	-0.0715	0.0006
398	38	L270	CI	Mangrove	Estuarine	land cover change	Replanting Sonneratia alba	Active revegetation	5 yrs	Water organic matter	0	0	0	0	1	0	1	0	0	0	0	1	0	1	0	R, N	%	9	0.7885	0.0731
399	38	L270	CI	Mangrove	Estuarine	land cover change	Replanting Sonneratia alba	Active revegetation	5 yrs	Clay (water)	0	0	0	0	0	0	-1	0	0	0	0	-1	0	-1	0	R, N	%	9	0	0.32
400	38	L270	CI	Mangrove	Estuarine	land cover change	Replanting Rizophora mucronata	Active revegetation	5 yrs	Crabs abundance	0	0	0	0	0	0	0	0	0	0	1	1	0	0	0	R, N	# / m2	9	0.1953	0.0168
401	38	L270	CI	Mangrove	Estuarine	land cover change	Replanting Sonneratia alba	Active revegetation	5 yrs	Crabs abundance	0	0	0	0	0	0	0	0	0	0	1	1	0	0	0	R, N	# / m2	9	-0.3137	0.0276
402	38	L270	CI	Mangrove	Estuarine	land cover change	Replanting Avicennia marina	Active revegetation	5 yrs	Crabs abundance	0	0	0	0	0	0	0	0	0	0	1	1	0	0	0	R, N	# / m2	9	0.9316	0.0523
403	38	L270	CI	Mangrove	Estuarine	land cover change	Replanting Rizophora mucronata	Active revegetation	5 yrs	Benthic invertebrate abundance	0	0	0	0	0	0	1	0	0	0	1	1	0	1	0	R, N	# / m2	9	-0.155	0.0476
404	38	L270	CI	Mangrove	Estuarine	land cover change	Replanting Sonneratia alba	Active revegetation	5 yrs	Benthic invertebrate abundance	0	0	0	0	0	0	1	0	0	0	1	1	0	1	0	R, N	# / m2	9	-0.6035	0.1114
405	38	L270	CI	Mangrove	Estuarine	land cover change	Replanting Avicennia marina	Active revegetation	5 yrs	Benthic invertebrate abundance	0	0	0	0	0	0	1	0	0	0	1	1	0	1	0	R, N	# / m2	9	0.4716	0.1435
406	38	L270	CI	Mangrove	Estuarine	land cover change	Replanting Rizophora mucronata	Active revegetation	5 yrs	Benthic invertebrate species richness	1	0	0	0	0	0	0	0	0	0	0	0	0	0	0	R, N	# taxa	9	0.23	0.0291
407	38	L270	CI	Mangrove	Estuarine	land cover change	Replanting Sonneratia alba	Active revegetation	5 yrs	Benthic invertebrate species richness	1	0	0	0	0	0	0	0	0	0	0	0	0	0	0	R, N	# taxa	9	0.1103	0.0154
408	38	L270	CI	Mangrove	Estuarine	land cover change	Replanting Avicennia marina	Active revegetation	5 yrs	species richness (benthic invertebrates)	1	0	0	0	0	0	0	0	0	0	0	0	0	0	0	R, N	# taxa	9	-0.1133	0.0141
409	38	L270	CI	Mangrove	Estuarine	land cover change	replanting Avicennia marina	Active revegetation	5 yrs	Water salinity	0	0	0	0	0	0	-1	0	0	0	0	-1	0	-1	0	R, C	PSU	9	0.1236	0.0012
410	38	L270	CI	Mangrove	Estuarine	land cover change	replanting Avicennia marina	Active revegetation	5 yrs	Water temperature	0	0	0	0	0	0	-1	0	0	0	0	-1	0	-1	0	R, C	°C	9	0.1054	0.0002
411	38	L270	CI	Mangrove	Estuarine	land cover change	replanting Avicennia marina	Active revegetation	5 yrs	Water organic matter	0	0	0	0	1	0	1	0	0	0	0	1	0	1	0	R, C	%	9	1.8458	0.1817
412	38	L270	CI	Mangrove	Estuarine	land cover change	replanting Avicennia marina	Active revegetation	5 yrs	Clay (water)	0	0	0	0	0	0	-1	0	0	0	0	-1	0	-1	0	R, C	%	9	-1.1896	0.5031
413	38	L270	CI	Mangrove	Estuarine	land cover change	replanting Rhizophora mucronata	Active revegetation	5 yrs	Water salinity	0	0	0	0	0	0	-1	0	0	0	0	-1	0	-1	0	R, C	PSU	9	0.2578	0.005
414	38	L270	CI	Mangrove	Estuarine	land cover change	replanting Rhizophora mucronata	Active revegetation	5 yrs	Water pH	0	0	0	0	0	0	1	0	0	0	0	1	0	1	0	R, C	NA	9	0	0.0004
415	38	L270	CI	Mangrove	Estuarine	land cover change	replanting Rhizophora mucronata	Active revegetation	5 yrs	Water temperature	0	0	0	0	0	0	-1	0	0	0	0	-1	0	-1	0	R, C	°C	9	0.1054	0.0005
416	38	L270	CI	Mangrove	Estuarine	land cover change	replanting Rhizophora mucronata	Active revegetation	5 yrs	Water organic matter	0	0	0	0	1	0	1	0	0	0	0	1	0	1	0	R, C	%	9	1.6094	0.0406
417	38	L270	CI	Mangrove	Estuarine	land cover change	replanting Rhizophora mucronata	Active revegetation	5 yrs	Clay (water)	0	0	0	0	0	0	-1	0	0	0	0	-1	0	-1	0	R, C	%	9	-0.7777	0.1021
418	38	L270	CI	Mangrove	Estuarine	land cover change	replanting Sonneratia alba	Active revegetation	5 yrs	Water salinity	0	0	0	0	0	0	-1	0	0	0	0	-1	0	-1	0	R, C	PSU	9	-0.0282	0.0003
419	38	L270	CI	Mangrove	Estuarine	land cover change	replanting Sonneratia alba	Active revegetation	5 yrs	Water pH	0	0	0	0	0	0	1	0	0	0	0	1	0	1	0	R, C	NA	9	0	0.0003
420	38	L270	CI	Mangrove	Estuarine	land cover change	replanting Sonneratia alba	Active revegetation	5 yrs	Water temperature	0	0	0	0	0	0	-1	0	0	0	0	-1	0	-1	0	R, C	°C	9	0.0339	0.0007
421	38	L270	CI	Mangrove	Estuarine	land cover change	replanting Sonneratia alba	Active revegetation	5 yrs	Water organic matter	0	0	0	0	1	0	1	0	0	0	0	1	0	1	0	R, C	%	9	2.3979	0.1231
422	38	L270	CI	Mangrove	Estuarine	land cover change	replanting Rhizophora mucronata	Active revegetation	5 yrs	Crabs abundance	0	0	0	0	0	0	0	0	0	0	1	1	0	0	0	R, C	# / m2	9	0.0328	0.0236
423	38	L270	CI	Mangrove	Estuarine	land cover change	replanting Sonneratia alba	Active revegetation	5 yrs	Crabs abundance	0	0	0	0	0	0	0	0	0	0	1	1	0	0	0	R, C	# / m2	9	0.1112	0.0112
424	38	L270	CI	Mangrove	Estuarine	land cover change	replanting Avicennia marina	Active revegetation	5 yrs	Crabs abundance	0	0	0	0	0	0	0	0	0	0	1	1	0	0	0	R, C	# / m2	9	0.5008	0.0171
425	38	L270	CI	Mangrove	Estuarine	land cover change	replanting Rhizophora mucronata	Active revegetation	5 yrs	Benthic invertebrate abundance	0	0	0	0	0	0	1	0	0	0	1	1	0	1	0	R, C	# / m2	9	4.7125	0.0279
426	38	L270	CI	Mangrove	Estuarine	land cover change	replanting Sonneratia alba	Active revegetation	5 yrs	Benthic invertebrate abundance	0	0	0	0	0	0	1	0	0	0	1	1	0	1	0	R, C	# / m2	9	1.1311	0.4494
427	38	L270	CI	Mangrove	Estuarine	land cover change	replanting Avicennia marina	Active revegetation	5 yrs	Benthic invertebrate abundance	0	0	0	0	0	0	1	0	0	0	1	1	0	1	0	R, C	# / m2	9	1.9938	0.2497
428	38	L270	CI	Mangrove	Estuarine	land cover change	replanting Rhizophora mucronata	Active revegetation	5 yrs	Benthic invertebrate species richness	1	0	0	0	0	0	0	0	0	0	0	0	0	0	0	R, C	# taxa	9	2.4987	0.2246
429	38	L270	CI	Mangrove	Estuarine	land cover change	replanting Sonneratia alba	Active revegetation	5 yrs	Benthic invertebrate species richness	1	0	0	0	0	0	0	0	0	0	0	0	0	0	0	R, C	# taxa	9	0.3545	0.0256
430	38	L270	CI	Mangrove	Estuarine	land cover change	replanting Avicennia marina	Active revegetation	5 yrs	Species richness (benthic invertebrates)	1	0	0	0	0	0	0	0	0	0	0	0	0	0	0	R, C	# taxa	9	0.5108	0.0128
431	39	L370	CI	River	Riverine	geomorphic / hydrologic	planting native tress (Populus, Salix)	Active revegetation	5 yrs	Rodent abundance	0	0	0	0	0	0	0	0	0	0	1	0	0	0	0	R, N	# individuals	3	1.1636	0.1022
432	39	L370	CI	River	Riverine	geomorphic / hydrologic	planting native tress (Populus, Salix)	Active revegetation	5 yrs	Rodent species richness	1	0	0	0	0	0	0	0	0	0	0	0	0	0	0	R, N	# species	3	0.9694	0.0339
433	40	L380	CI	Salt marsh	Estuarine	human use	wetland creation	Habitat creation	22 yrs	Macropyhtes biomass	0	0	0	0	1	1	1	1	0	0	1	1	0	1	0	R, N	g / m2	10	0.1743	0.0436
434	40	L380	CI	Salt marsh	Estuarine	human use	wetland creation	Habitat creation	22 yrs	Water macro-organic matter	0	0	0	0	1	0	0	0	1	0	0	1	1	0	0	R, N	g / m2	10	0.2526	0.0291
435	40	L380	CI	Salt marsh	Estuarine	human use	wetland creation	Habitat creation	22 yrs	Soil organic matter	0	0	0	0	1	0	0	0	1	0	0	1	1	0	0	R, N	g / m2	10	-0.3031	0.3312
436	40	L380	CI	Salt marsh	Estuarine	human use	wetland creation	Habitat creation	22 yrs	Bulk density	0	0	0	0	0	0	0	0	-1	0	-1	-1	-1	0	0	R, N	g / cm3	10	-0.0488	0.0127
437	40	L380	CI	Salt marsh	Estuarine	human use	wetland creation	Habitat creation	22 yrs	C total in soil	0	0	0	0	1	0	0	0	1	0	0	1	1	0	0	R, N	%	10	-0.3023	0.3275
438	40	L380	CI	Salt marsh	Estuarine	human use	wetland creation	Habitat creation	22 yrs	N total (soil)	0	0	0	0	0	0	0	0	1	0	1	1	1	0	0	R, N	%	10	-0.2513	0.3389
439	40	L380	CI	Salt marsh	Estuarine	human use	wetland creation	Habitat creation	22 yrs	P total (soil)	0	0	0	0	0	0	0	0	1	0	1	1	1	0	0	R, N	µg / g	10	-0.1851	0.0122
440	40	L380	CI	Salt marsh	Estuarine	human use	wetland creation	Habitat creation	22 yrs	Benthic invertebrate abundance	0	0	0	0	0	0	1	0	0	0	1	1	0	1	0	R, N	# individuals / m2	10	0.5454	0.0569
441	40	L380	CI	Salt marsh	Estuarine	human use	wetland creation	Habitat creation	22 yrs	Benthic invertebrate species richness	1	0	0	0	0	0	0	0	0	0	0	0	0	0	0	R, N	# taxa / site	10	0.7141	0.0125
442	40	L380	CI	Salt marsh	Estuarine	human use	wetland creation	Habitat creation	22 yrs	Benthic invertebrate abundance (surface feeders)	0	0	0	0	0	0	1	0	0	0	1	1	0	1	0	R, N	# individuals / m2	10	2.3672	0.135
443	40	L380	CI	Salt marsh	Estuarine	human use	wetland creation	Habitat creation	22 yrs	Benthic invertebrate abundance (sub-surface feeders)	0	0	0	0	0	0	1	0	0	0	1	1	0	1	0	R, N	# individuals / m2	10	0.3984	0.0842
444	40	L380	CI	Salt marsh	Estuarine	human use	wetland creation	Habitat creation	26 yrs	Macropyhtes biomass	0	0	0	0	1	1	1	1	0	0	1	1	0	1	0	R, N	g / m2	10	0.1934	0.0068
445	40	L380	CI	Salt marsh	Estuarine	human use	wetland creation	Habitat creation	26 yrs	Water macro-organic matter	0	0	0	0	1	0	0	0	1	0	0	1	1	0	0	R, N	g / m2	10	-0.0909	0.0561
446	40	L380	CI	Salt marsh	Estuarine	human use	wetland creation	Habitat creation	26 yrs	Soil organic matter	0	0	0	0	1	0	0	0	1	0	0	1	1	0	0	R, N	g / m2	10	-0.8682	0.0601
447	40	L380	CI	Salt marsh	Estuarine	human use	wetland creation	Habitat creation	26 yrs	Bulk density	0	0	0	0	0	0	0	0	-1	0	-1	-1	-1	0	0	R, N	g / cm3	10	-0.5914	0.0361
448	40	L380	CI	Salt marsh	Estuarine	human use	wetland creation	Habitat creation	26 yrs	C total in soil	0	0	0	0	1	0	0	0	1	0	0	1	1	0	0	R, N	%	10	-0.8677	0.0597
449	40	L380	CI	Salt marsh	Estuarine	human use	wetland creation	Habitat creation	26 yrs	N total (soil)	0	0	0	0	0	0	0	0	1	0	1	1	1	0	0	R, N	%	10	-0.6337	0.1496
450	40	L380	CI	Salt marsh	Estuarine	human use	wetland creation	Habitat creation	26 yrs	P total (soil)	0	0	0	0	0	0	0	0	1	0	1	1	1	0	0	R, N	µg / g	10	-0.3486	0.0311
451	40	L380	CI	Salt marsh	Estuarine	human use	wetland creation	Habitat creation	26 yrs	Benthic invertebrate abundance	0	0	0	0	0	0	1	0	0	0	1	1	0	1	0	R, N	# individuals / m2	10	1.2085	0.1049
452	40	L380	CI	Salt marsh	Palustrine	human use	wetland creation	Habitat creation	26 yrs	Benthic invertebrate species richness	1	0	0	0	0	0	0	0	0	0	0	0	0	0	0	R, N	# taxa / site	10	0.1719	0.0136
453	40	L380	CI	Salt marsh	Estuarine	human use	wetland creation	Habitat creation	26 yrs	Benthic invertebrate abundance (surface feeders)	0	0	0	0	0	0	1	0	0	0	1	1	0	1	0	R, N	# individuals / m2	10	1.1664	0.2043
454	40	L380	CI	Salt marsh	Estuarine	human use	wetland creation	Habitat creation	26 yrs	Benthic invertebrate abundance (sub-surface feeders)	0	0	0	0	0	0	1	0	0	0	1	1	0	1	0	R, N	# individuals / m2	10	1.1525	0.0474
455	41	L390	CI	Freshwater marsh	Palustrine	land cover change	impounding water	Restoration of hydrological dynamics	3 yrs	Gross primary production (aquatic)	0	0	0	0	1	1	1	1	0	0	1	1	0	1	0	R, N	g / m2 day	11	-0.3254	0.1008
456	41	L390	CI	Freshwater marsh	Palustrine	land cover change	impounding water	Restoration of hydrological dynamics	3 yrs	Community respiration (aquatic)	0	0	0	0	0	0	1	0	0	0	0	1	0	1	0	R, N	g / m2 day	11	-0.208	0.0528
457	41	L390	CI	Freshwater marsh	Palustrine	land cover change	impounding water	Restoration of hydrological dynamics	3 yrs	Diffusion of O2 (k coefficient)	0	0	0	0	0	0	1	0	0	0	0	1	0	1	0	R, N	g / m3 hr	11	0.0789	0.0413
458	41	L390	CI	Freshwater marsh	Palustrine	land cover change	impounding water	Restoration of hydrological dynamics	3 yrs	Water temperature	0	0	0	0	0	0	-1	0	0	0	0	-1	0	-1	0	R, N	°C	14	-0.0099	0.0096
459	41	L390	CI	Freshwater marsh	Palustrine	land cover change	impounding water	Restoration of hydrological dynamics	3 yrs	P total (water)	0	0	0	0	0	0	-1	0	0	0	0	-1	0	-1	0	R, N	mg / L	14	0.5974	0.012
460	41	L390	CI	Freshwater marsh	Palustrine	land cover change	impounding water	Restoration of hydrological dynamics	3 yrs	Water turbidity	0	0	0	0	0	0	-1	0	0	0	0	-1	0	-1	0	R, N	NTU	11	-0.9163	0.0789
461	41	L390	CI	Freshwater marsh	Palustrine	land cover change	impounding water	Restoration of hydrological dynamics	3 yrs	Water level below reference	0	0	0	0	0	1	0	1	1	0	0	0	0	1	0	R, N	m	11	0.3814	0.0468
462	41	L390	CI	Freshwater marsh	Palustrine	land cover change	impounding water	Restoration of hydrological dynamics	3 yrs	Net aboveground primary production (NAPP)	0	0	0	0	1	1	1	1	1	0	1	1	1	0	0	R, N	g / m2 day	22	0.9541	0.0563
463	41	L390	CI	Freshwater marsh	Palustrine	land cover change	impounding water	Restoration of hydrological dynamics	3 yrs	Metabolic activity	0	0	0	0	0	0	1	0	0	0	0	1	0	1	0	R, N	g / m2 day	7	-0.6466	1.9062
464	42	L400	CI	Freshwater marsh	Palustrine	land cover change	wetland creation	Habitat creation	9 yrs	Plant species richness	1	0	0	0	0	0	0	0	0	0	0	0	0	0	0	R, N	# species	7	1.0169	0.0581
465	42	L400	CI	Freshwater marsh	Palustrine	land cover change	wetland creation	Habitat creation	9 yrs	Proportion of native species	1	0	0	0	0	0	0	0	0	0	0	0	0	0	0	R, N	proportion	7	-0.0035	0.0033
466	42	L400	CI	Freshwater marsh	Palustrine	land cover change	wetland creation	Habitat creation	9 yrs	Coeffcient of conservatism	1	0	0	0	0	0	0	0	0	0	0	0	0	0	0	R, N	N/A	7	-0.0676	0.0199
467	42	L400	CI	Freshwater marsh	Palustrine	land cover change	wetland creation	Habitat creation	9 yrs	floristic quality index (FQI)	1	0	0	0	0	0	0	0	0	0	0	0	0	0	0	R, N	N/A	7	0.4396	0.0365
468	42	L400	CI	Freshwater marsh	Palustrine	land cover change	wetland creation	Habitat creation	9 yrs	Conservative richness (plants)	1	0	0	0	0	0	0	0	0	0	0	0	0	0	0	R, N	# species	7	0.7156	0.2026
469	42	L400	CI	Freshwater marsh	Palustrine	land cover change	wetland creation	Habitat creation	9 yrs	Plants native genera	1	0	0	0	0	0	0	0	0	0	0	0	0	0	0	R, N	# genera	7	0.8868	0.0466
470	42	L400	CI	Freshwater marsh	Palustrine	land cover change	wetland creation	Habitat creation	9 yrs	Proportion of perennial species	1	0	0	0	0	0	0	0	0	0	0	0	0	0	0	R, N	proportion	7	-0.0418	0.0058
471	42	L400	CI	Wet meadow	Palustrine	land cover change	wetland creation	Habitat creation	5 yrs	Plant species richness	1	0	0	0	0	0	0	0	0	0	0	0	0	0	0	R, N	# species	11	1.1731	0.038
472	42	L400	CI	Wet meadow	Palustrine	land cover change	wetland creation	Habitat creation	5 yrs	Proportion of native species	1	0	0	0	0	0	0	0	0	0	0	0	0	0	0	R, N	proportion	11	-0.0507	0.0027
473	42	L400	CI	Wet meadow	Palustrine	land cover change	wetland creation	Habitat creation	5 yrs	Coeffcient of conservatism	1	0	0	0	0	0	0	0	0	0	0	0	0	0	0	R, N	N/A	11	0.0044	0.0159
474	42	L400	CI	Wet meadow	Palustrine	land cover change	wetland creation	Habitat creation	5 yrs	Floristic quality index (FQI)	1	0	0	0	0	0	0	0	0	0	0	0	0	0	0	R, N	N/A	11	0.6268	0.0307
475	42	L400	CI	Wet meadow	Palustrine	land cover change	wetland creation	Habitat creation	5 yrs	Conservative richness (plants)	1	0	0	0	0	0	0	0	0	0	0	0	0	0	0	R, N	# species	11	1.3245	0.1612
476	42	L400	CI	Wet meadow	Palustrine	land cover change	wetland creation	Habitat creation	5 yrs	Plants native genera	1	0	0	0	0	0	0	0	0	0	0	0	0	0	0	R, N	# genera	11	1.0121	0.0324
477	42	L400	CI	Wet meadow	Palustrine	land cover change	wetland creation	Habitat creation	5 yrs	Proportion of perennial species	1	0	0	0	0	0	0	0	0	0	0	0	0	0	0	R, N	proportion	11	-0.0789	0.0039
478	43	L410	CI	Salt marsh	Estuarine	human use	terracing	Enhancement of structural heterogeneity	3-5 yrs	Water salinity (nearshore)	0	0	0	0	0	0	1	0	0	0	0	1	0	1	0	R, N	g / L	3	-0.1603	0.0286
479	43	L410	CI	Salt marsh	Estuarine	human use	terracing	Enhancement of structural heterogeneity	3-5 yrs	Water temperature (nearshore)	0	0	0	0	0	0	-1	0	0	0	0	-1	0	-1	0	R, N	°C	3	0.1003	0.0038
480	43	L410	CI	Salt marsh	Estuarine	human use	terracing	Enhancement of structural heterogeneity	3-5 yrs	Dissolved oxigen (NEARSHORE)	0	0	0	0	0	0	1	0	0	0	0	1	0	1	0	R, N	mg / L	3	0.0368	0.0109
481	43	L410	CI	Salt marsh	Estuarine	human use	terracing	Enhancement of structural heterogeneity	3-5 yrs	Water turbidity (nearshore)	0	0	0	0	0	0	-1	0	0	0	0	-1	0	-1	0	R, N	NTU	3	-0.0144	0.0497
482	43	L410	CI	Salt marsh	Estuarine	human use	terracing	Enhancement of structural heterogeneity	3-5 yrs	Water depth (nearshore)	0	0	0	0	0	1	0	1	1	0	0	0	0	1	0	R, N	cm	3	0.0817	0.0108
483	43	L410	CI	Salt marsh	Estuarine	human use	terracing	Enhancement of structural heterogeneity	3-5 yrs	Soil organic matter (nearshore)	0	0	0	0	0	0	0	0	1	0	1	1	1	0	0	R, N	%	3	-2.9305	0.804
484	43	L410	CI	Salt marsh	Estuarine	human use	terracing	Enhancement of structural heterogeneity	3-5 yrs	Submerged aquatic vegetation (nearshore)	0	0	0	0	-1	-1	-1	-1	0	0	-1	-1	0	-1	0	R, N	g / m2	3	2.4672	0.2454
485	43	L410	CI	Salt marsh	Estuarine	human use	terracing	Enhancement of structural heterogeneity	3-5 yrs	Nekton density (NEARSHORE)	0	0	1	0	0	0	1	0	0	0	1	0	0	1	0	R, N	# individuals / m2	3	0.1298	0.0852
486	43	L410	CI	Salt marsh	Estuarine	human use	terracing	Enhancement of structural heterogeneity	3-5 yrs	Nekton species richness (NEARSHORE)	1	0	0	0	0	0	0	0	0	0	0	0	0	0	0	R, N	# species / m2	3	0.087	0.0152
487	43	L410	CI	Salt marsh	Estuarine	human use	terracing	Enhancement of structural heterogeneity	3-5 yrs	Nekton diversity (NEARSHORE)	1	0	0	0	0	0	0	0	0	0	0	0	0	0	0	R, N	H'	3	0.2513	0.0328
488	43	L410	CI	Salt marsh	Estuarine	human use	terracing	Enhancement of structural heterogeneity	3-5 yrs	Water salinity (open water)	0	0	0	0	0	0	1	0	0	0	0	1	0	1	0	R, N	g / L	3	-0.2231	0.0348
489	43	L410	CI	Salt marsh	Estuarine	human use	terracing	Enhancement of structural heterogeneity	3-5 yrs	Water temperature (open water)	0	0	0	0	0	0	-1	0	0	0	0	-1	0	-1	0	R, N	°C	3	0.0445	0.004
490	43	L410	CI	Salt marsh	Estuarine	human use	terracing	Enhancement of structural heterogeneity	3-5 yrs	Dissolved oxigen (open water)	0	0	0	0	0	0	-1	0	0	0	0	-1	0	-1	0	R, N	mg / L	3	-0.0455	0.008
491	43	L410	CI	Salt marsh	Estuarine	human use	terracing	Enhancement of structural heterogeneity	3-5 yrs	Water turbidity (open water)	0	0	0	0	0	0	-1	0	0	0	0	-1	0	-1	0	R, N	NTU	3	0.2068	0.0561
492	43	L410	CI	Salt marsh	Estuarine	human use	terracing	Enhancement of structural heterogeneity	3-5 yrs	Water depth (open water)	0	0	0	0	0	1	0	1	1	0	0	0	0	1	0	R, N	cm	3	-0.1201	0.0102
493	43	L410	CI	Salt marsh	Estuarine	human use	terracing	Enhancement of structural heterogeneity	3-5 yrs	Soil organic matter (open water)	0	0	0	0	0	0	0	0	1	0	1	1	1	0	0	R, N	%	3	-0.1776	0.0157
494	43	L410	CI	Salt marsh	Estuarine	human use	terracing	Enhancement of structural heterogeneity	3-5 yrs	submerged aquatic vegetation (open water)	0	0	0	0	-1	-1	-1	-1	0	0	-1	-1	0	-1	0	R, N	g / m2	3	-3.184	0.6161
495	43	L410	CI	Salt marsh	Estuarine	human use	terracing	Enhancement of structural heterogeneity	3-5 yrs	Nekton density (open water)	0	0	1	0	0	0	1	0	0	0	1	0	0	1	0	R, N	# individuals / m2	3	-0.2549	0.4222
496	43	L410	CI	Salt marsh	Estuarine	human use	terracing	Enhancement of structural heterogeneity	3-5 yrs	Nekton species richness (open water)	1	0	0	0	0	0	0	0	0	0	0	0	0	0	0	R, N	# species / m2	3	0.5798	0.0603
497	43	L410	CI	Salt marsh	Estuarine	human use	terracing	Enhancement of structural heterogeneity	3-5 yrs	Nekton diversity (open water)	1	0	0	0	0	0	0	0	0	0	0	0	0	0	0	R, N	H'	3	0.2877	0.1267
498	43	L410	CI	Salt marsh	Estuarine	human use	terracing	Enhancement of structural heterogeneity	3-5 yrs	Nekton biomass (nearshore)	0	0	1	0	0	0	1	0	0	0	1	0	0	1	0	R, N	g	3	0.1912	0.6031
499	43	L410	CI	Salt marsh	Estuarine	human use	terracing	Enhancement of structural heterogeneity	3-5 yrs	Nekton biomass (bentho-pelagic) (nearshore)	0	0	1	0	0	0	1	0	0	0	1	0	0	1	0	R, N	g	3	-0.436	0.7247
500	43	L410	CI	Salt marsh	Estuarine	human use	terracing	Enhancement of structural heterogeneity	3-5 yrs	Crustaceans biomass (nearshore)	0	0	1	0	0	0	0	0	0	0	1	1	0	0	0	R, N	g	3	0.0973	0.3613
501	43	L410	CI	Salt marsh	Estuarine	human use	terracing	Enhancement of structural heterogeneity	3-5 yrs	Nekton biomass (pelagic) (nearshore)	0	0	1	0	0	0	1	0	0	0	1	0	0	1	0	R, N	g	3	0.2622	0.3103
502	43	L410	CI	Salt marsh	Estuarine	human use	terracing	Enhancement of structural heterogeneity	3-5 yrs	Nekton biomass (benthic) (open water)	0	0	1	0	0	0	1	0	0	0	1	0	0	1	0	R, N	g	3	-0.5238	0.779
503	43	L410	CI	Salt marsh	Estuarine	human use	terracing	Enhancement of structural heterogeneity	3-5 yrs	Nekton biomass (bentho-pelagic) (open water)	0	0	1	0	0	0	1	0	0	0	1	0	0	1	0	R, N	g	3	-2.2612	0.4047
504	43	L410	CI	Salt marsh	Estuarine	human use	terracing	Enhancement of structural heterogeneity	3-5 yrs	Crustacean biomass (open water)	0	0	1	0	0	0	0	0	0	0	1	1	0	0	0	R, N	g	3	-0.5427	0.6239
505	43	L410	CI	Salt marsh	Estuarine	human use	terracing	Enhancement of structural heterogeneity	3-5 yrs	Nekton biomass (pelagic) (open water)	0	0	1	0	0	0	1	0	0	0	1	0	0	1	0	R, N	g	3	0.6108	0.8701
506	44	L420	BA	Lake	Lacustrine	nutrients / contaminants	Species introduction (fishes)	Wildlife management	2 mth	Aquatic invertebrate abundance	0	0	0	0	0	0	1	0	0	0	1	1	0	1	0	R, C	mg / m2	5	-1.8438	0.0701
507	44	L420	BA	Lake	Lacustrine	nutrients / contaminants	Species introduction (fishes)	Wildlife management	2 mth	Benthic invertebrate abundance (Chironomidae)	0	0	0	0	0	0	1	0	0	0	1	1	0	1	0	R, C	mg / m2	5	-0.4055	0.1158
508	44	L420	BA	Lake	Lacustrine	nutrients / contaminants	Species introduction (fishes)	Wildlife management	2 mth	Benthic invertebrate abundance (Anisoptera)	0	0	0	0	0	0	1	0	0	0	1	1	0	1	0	R, C	mg / m2	5	-2.539	0.2888
509	44	L420	BA	Lake	Lacustrine	nutrients / contaminants	Species introduction (fishes)	Wildlife management	2 mth	Benthic invertebrate abundances (Hirundinea)	0	0	0	0	0	0	1	0	0	0	1	1	0	1	0	R, C	mg / m2	5	-0.47	0.1081
510	44	L420	BA	Lake	Lacustrine	nutrients / contaminants	Species introduction (fishes)	Wildlife management	2 mth	Benthic invertebrate abundance (Trichoptera)	0	0	0	0	0	0	1	0	0	0	1	1	0	1	0	R, C	mg / m2	5	0.6931	0.7245
511	44	L420	BA	Lake	Lacustrine	nutrients / contaminants	Species introduction (fishes)	Wildlife management	2 mth	Periphyton biomass	0	0	0	0	0	0	-1	0	0	0	0	-1	0	-1	0	R, C	mg / m2	5	1.0296	0.0138
512	44	L420	BA	Lake	Lacustrine	nutrients / contaminants	Species introduction (fishes)	Wildlife management	2 mth	Chlorophyll a	0	0	0	0	0	0	-1	0	0	0	0	-1	0	-1	0	R, C	µg / cm2	5	1.0296	0.0165
513	44	L420	BA	Lake	Lacustrine	nutrients / contaminants	Species introduction (fishes)	Wildlife management	2 mth	Chlorophyll b	0	0	0	0	0	0	-1	0	0	0	0	-1	0	-1	0	R, C	µg / cm2	5	0.6799	0.0155
514	44	L420	BA	Lake	Lacustrine	nutrients / contaminants	Species introduction (fishes)	Wildlife management	2 mth	Fucoxanthin	0	0	0	0	0	0	-1	0	0	0	0	-1	0	-1	0	R, C	µg / cm2	5	1.3863	0.0025
515	44	L420	BA	Lake	Lacustrine	nutrients / contaminants	Species introduction (fishes)	Wildlife management	2 mth	Lutein / Zeaxanthin	0	0	0	0	0	0	-1	0	0	0	0	-1	0	-1	0	R, C	µg / cm2	5	0.9163	0.01
516	44	L420	BA	Lake	Lacustrine	nutrients / contaminants	Species introduction (fishes)	Wildlife management	2 mth	Diatoxantin	0	0	0	0	0	0	-1	0	0	0	0	-1	0	-1	0	R, C	µg / cm2	5	1.5041	0.0044
517	45	L60	PA	Stream	Riverine	human use	Large wood addition (Populus grandidentata)	Enhancement of in-wetland heterogeneity	2 yrs	Macroinvertebrates species richness	1	0	0	0	0	0	0	0	0	0	0	0	0	0	0	R, C	# taxa / m2	3	-0.0347	0.0182
518	45	L60	PA	Stream	Riverine	human use	Large wood addition (Populus grandidentata)	Enhancement of in-wetland heterogeneity	2 yrs	Macroinvertebrate annual density	0	0	0	0	0	0	1	0	0	0	1	1	0	1	0	R, C	# individuals / m2	3	-0.1185	0.0082
519	45	L60	PA	Stream	Riverine	human use	Large wood addition (Populus grandidentata)	Enhancement of in-wetland heterogeneity	2 yrs	Macroinvertebrate annual abundance	0	0	0	0	0	0	1	0	0	0	1	1	0	1	0	R, C	mg / m2	3	-0.1511	0.0179
520	45	L60	PA	Stream	Riverine	human use	Large wood addition (Populus grandidentata)	Enhancement of in-wetland heterogeneity	2 yrs	Macroinvertebrate production	0	0	0	0	0	0	1	0	0	0	1	1	0	1	0	R, C	g / m2 yr	3	-0.0896	0.146
521	45	L60	PA	Stream	Riverine	human use	Large wood addition (Populus grandidentata)	Enhancement of in-wetland heterogeneity	2 yrs	Macroinvertebrate secondary production (shredders)	0	0	0	0	0	0	1	0	0	0	1	1	0	1	0	R, C	mg / m2 yr	3	0.208	0.3617
522	45	L60	PA	Stream	Riverine	human use	Large wood addition (Populus grandidentata)	Enhancement of in-wetland heterogeneity	2 yrs	Macroinvertebrate secondary production (scrapers)	0	0	0	0	0	0	1	0	0	0	1	1	0	1	0	R, C	mg / m2 yr	3	0.3023	0.6334
523	45	L60	PA	Stream	Riverine	human use	Large wood addition (Populus grandidentata)	Enhancement of in-wetland heterogeneity	2 yrs	Macroinvertebrate secondary production (Collector - filterers )	0	0	0	0	0	0	1	0	0	0	1	1	0	1	0	R, C	mg / m2 yr	3	0.0261	0.097
524	45	L60	PA	Stream	Riverine	human use	Large wood addition (Populus grandidentata)	Enhancement of in-wetland heterogeneity	2 yrs	Macroinvertebrate secondary production (Collector - gatherers)	0	0	0	0	0	0	1	0	0	0	1	1	0	1	0	R, C	mg / m2 yr	3	-0.6729	0.0847
525	45	L60	PA	Stream	Riverine	human use	Large wood addition (Populus grandidentata)	Enhancement of in-wetland heterogeneity	2 yrs	Macroinvertebrate secondary production (predators)	0	0	0	0	0	0	1	0	0	0	1	1	0	1	0	R, C	mg / m2 yr	3	-0.2892	0.0369
526	47	L440	PA	Lake	Lacustrine	human use	revegetation with aquatic macrophytes	Active revegetation	7 mth	Macropyhtes biomass	0	0	0	0	1	1	1	1	0	0	1	1	0	1	0	R, N	g / m2	5	0.6275	0.1965
527	47	L440	PA	Lake	Lacustrine	human use	revegetation with aquatic macrophytes	Active revegetation	7 mth	Gastropod abundance	0	0	0	0	0	0	1	0	0	0	1	1	0	1	1	R, N	# individuals / m2	5	0.3784	0.2178
528	47	L440	PA	Lake	Lacustrine	human use	revegetation with aquatic macrophytes	Active revegetation	7 mth	Benthic invertebrate abundance (Chironomidae)	0	0	0	1	0	0	1	0	0	0	1	1	0	1	0	R, N	# individuals / m2	5	0.5981	0.2754
529	47	L440	PA	Lake	Lacustrine	human use	revegetation with aquatic macrophytes	Active revegetation	7 mth	Benthic invertebrate abundance (Trichoptera)	0	0	0	0	0	0	1	0	0	0	1	1	0	1	0	R, N	# individuals / m2	5	0.3267	0.3349
530	47	L440	PA	Lake	Lacustrine	human use	revegetation with aquatic macrophytes	Active revegetation	7 mth	Benthic invertebrate abundance (Ephemenoptera)	0	0	0	1	0	0	1	0	0	0	1	1	0	1	0	R, N	# individuals / m2	5	0.3753	0.209
531	47	L440	PA	Lake	Lacustrine	human use	revegetation with aquatic macrophytes	Active revegetation	7 mth	Benthic invertebrate abundance (Amphipoda)	0	0	0	0	0	0	1	0	0	0	1	1	0	1	0	R, N	# individuals / m2	5	0.3923	0.1862
532	47	L440	PA	Lake	Lacustrine	human use	revegetation with aquatic macrophytes	Active revegetation	7 mth	Benthic invertebrate abundance (Ostracoda)	0	0	0	1	0	0	1	0	0	0	1	1	0	1	0	R, N	# individuals / m2	5	-0.9993	0.0209
533	47	L440	PA	Lake	Lacustrine	human use	revegetation with aquatic macrophytes	Active revegetation	7 mth	Benthic invertebrate abundance (Daphnidae)	0	0	0	0	0	0	1	0	0	0	1	1	0	1	1	R, N	# individuals / m2	5	0.0078	0.0091
534	47	L440	PA	Lake	Lacustrine	human use	revegetation with aquatic macrophytes	Active revegetation	7 mth	Benthic invertebrate abundance (Odonata)	0	0	0	0	0	0	1	0	0	0	1	1	0	1	0	R, N	# individuals / m2	5	0.6665	0.1589
535	47	L440	PA	Lake	Lacustrine	human use	revegetation with aquatic macrophytes	Active revegetation	7 mth	Benthic invertebrate abundance (Oligochaeta)	0	0	0	1	0	0	1	0	0	0	1	1	0	1	0	R, N	# individuals / m2	5	-0.2305	0.2573
536	47	L440	PA	Lake	Lacustrine	human use	revegetation with aquatic macrophytes	Active revegetation	7 mth	Benthic invertebrate abundance (Copepoda)	0	0	0	0	0	0	1	0	0	0	1	1	0	1	0	R, N	# individuals / m2	5	-0.5167	0.2326
537	47	L440	PA	Lake	Lacustrine	human use	revegetation with aquatic macrophytes	Active revegetation	7 mth	P particulate (water)	0	0	0	-1	0	0	-1	0	0	0	0	-1	0	-1	0	R, N	µg / L	10	-0.1226	0.0135
538	47	L440	PA	Lake	Lacustrine	human use	revegetation with aquatic macrophytes	Active revegetation	7 mth	P organic dissolved	0	0	0	0	0	0	-1	0	0	0	0	-1	0	-1	-1	R, N	µg / L	10	0.0572	0.0101
539	47	L440	PA	Lake	Lacustrine	human use	revegetation with aquatic macrophytes	Active revegetation	7 mth	Chlorophyll a	0	0	0	-1	0	0	-1	0	0	0	0	-1	0	-1	0	R, N	µg / L	10	0.0187	0.0063
540	47	L440	PA	Lake	Lacustrine	human use	revegetation with aquatic macrophytes	Active revegetation	7 mth	Macropyhtes biomass	0	0	0	0	1	1	1	1	0	0	1	1	0	1	0	R, C	g / m2	10	3.5179	0.4415
541	47	L440	PA	Lake	Lacustrine	human use	revegetation with aquatic macrophytes	Active revegetation	7 mth	Gastropod abundance	0	0	0	0	0	0	1	0	0	0	1	1	0	1	1	R, C	# individuals / m2	10	2.9042	0.6778
542	47	L440	PA	Lake	Lacustrine	human use	revegetation with aquatic macrophytes	Active revegetation	7 mth	Benthic invertebrate abundance (Chironomidae)	0	0	0	1	0	0	1	0	0	0	1	1	0	1	0	R, C	# individuals / m2	10	2.8064	0.5024
543	47	L440	PA	Lake	Lacustrine	human use	revegetation with aquatic macrophytes	Active revegetation	7 mth	Benthic invertebrate abundance (Trichoptera)	0	0	0	0	0	0	1	0	0	0	1	1	0	1	0	R, C	# individuals / m2	10	2.4061	0.4459
544	47	L440	PA	Lake	Lacustrine	human use	revegetation with aquatic macrophytes	Active revegetation	7 mth	Benthic invertebrate abundance (Ephemenoptera)	0	0	0	1	0	0	1	0	0	0	1	1	0	1	0	R, C	# individuals / m2	10	2.0492	0.1629
545	47	L440	PA	Lake	Lacustrine	human use	revegetation with aquatic macrophytes	Active revegetation	7 mth	Benthic invertebrate abundance (Amphipoda)	0	0	0	0	0	0	1	0	0	0	1	1	0	1	0	R, C	# individuals / m2	10	1.9223	0.2904
546	47	L440	PA	Lake	Lacustrine	human use	revegetation with aquatic macrophytes	Active revegetation	7 mth	Benthic invertebrate abundance (Ostracoda)	0	0	0	1	0	0	1	0	0	0	1	1	0	1	0	R, C	# individuals / m2	10	1.75	0.029
547	47	L440	PA	Lake	Lacustrine	human use	revegetation with aquatic macrophytes	Active revegetation	7 mth	Benthic invertebrate abundance (Daphnidae)	0	0	0	0	0	0	1	0	0	0	1	1	0	1	1	R, C	# individuals / m2	10	1.5417	0.0159
548	47	L440	PA	Lake	Lacustrine	human use	revegetation with aquatic macrophytes	Active revegetation	7 mth	Benthic invertebrate abundance (Odonata)	0	0	0	0	0	0	1	0	0	0	1	1	0	1	0	R, C	# individuals / m2	10	1.3083	0.4193
549	47	L440	PA	Lake	Lacustrine	human use	revegetation with aquatic macrophytes	Active revegetation	7 mth	Benthic invertebrate abundance (Oligochaeta)	0	0	0	1	0	0	1	0	0	0	1	1	0	1	0	R, C	# individuals / m2	10	0.8109	0.5559
550	47	L440	PA	Lake	Lacustrine	human use	revegetation with aquatic macrophytes	Active revegetation	7 mth	Benthic invertebrate abundance (Copepoda)	0	0	0	0	0	0	1	0	0	0	1	1	0	1	0	R, C	# individuals / m2	10	0.5306	0.1779
551	47	L440	PA	Lake	Lacustrine	human use	revegetation with aquatic macrophytes	Active revegetation	7 mth	P particulate (water)	0	0	0	-1	0	0	-1	0	0	0	0	-1	0	-1	0	R, C	µg /L	10	-0.1011	0.0099
552	47	L440	PA	Lake	Lacustrine	human use	revegetation with aquatic macrophytes	Active revegetation	7 mth	P organic dissolved	0	0	0	0	0	0	-1	0	0	0	0	-1	0	-1	-1	R, C	µg /L	10	0.3167	0.0751
553	47	L440	PA	Lake	Lacustrine	human use	revegetation with aquatic macrophytes	Active revegetation	7 mth	Chlorophyll a	0	0	0	-1	0	0	-1	0	0	0	0	-1	0	-1	0	R, C	µg /L	10	-0.0385	0.0063
554	47	L440	PA	Lake	Lacustrine	human use	revegetation with aquatic macrophytes	Active revegetation	7 mth	CH4 emission	0	0	0	0	-1	0	-1	0	0	0	0	-1	0	0	0	R, C	µmol / m2 / day	10	-0.8194	0.1205
555	47	L440	PA	Lake	Lacustrine	human use	revegetation with aquatic macrophytes	Active revegetation	7 mth	CH4 flux from sediments	0	0	0	0	-1	0	-1	0	0	0	0	-1	0	0	0	R, C	µmol / m2 / day	10	0.2324	0.2983
556	48	L450	CI	Salt marsh	Estuarine	geomorphic / hydrologic	tidal restoration (instalation of culverts)	Restoration of hydrological dynamics	2 yrs	Fish abundance (creeks and pools)	0	0	0	0	0	0	0	0	0	0	1	0	0	0	0	R, N	# individuals / m2	60	0.1014	0.05
557	48	L450	CI	Salt marsh	Estuarine	geomorphic / hydrologic	tidal restoration (instalation of culverts)	Restoration of hydrological dynamics	2 yrs	Macroinvertebrate abundance (Decapoda) (creeks and pools)	0	0	0	0	0	0	0	0	0	0	1	1	0	0	0	R, N	# individuals / m2	60	-0.6881	0.361
558	48	L450	CI	Salt marsh	Estuarine	geomorphic / hydrologic	tidal restoration (instalation of culverts)	Restoration of hydrological dynamics	2 yrs	Nekton density (creeks and pools)	0	0	1	0	0	0	1	0	0	0	1	0	0	1	0	R, N	# individuals / m2	60	-0.0477	0.0475
559	48	L450	CI	Salt marsh	Estuarine	geomorphic / hydrologic	tidal restoration (instalation of culverts)	Restoration of hydrological dynamics	2 yrs	Nekton species richness (creeks and pools)	1	0	0	0	0	0	0	0	0	0	0	0	0	0	0	R, N	# species	60	-0.0741	0.0003
560	48	L450	CI	Salt marsh	Estuarine	geomorphic / hydrologic	tidal restoration (instalation of culverts)	Restoration of hydrological dynamics	2 yrs	Fundulus heteroclitus abundance (creeks and pools)	0	0	1	0	0	0	0	0	0	0	1	0	0	0	0	R, N	# individuals / m2	60	0.1967	0.0634
561	48	L450	CI	Salt marsh	Estuarine	geomorphic / hydrologic	tidal restoration (instalation of culverts)	Restoration of hydrological dynamics	2 yrs	Palamonetes pugio abundance (creeks and pools)	0	0	0	0	0	0	0	0	0	0	1	1	0	0	0	R, N	# individuals / m2	60	-0.5037	0.325
562	48	L450	CI	Salt marsh	Estuarine	geomorphic / hydrologic	tidal restoration (instalation of culverts)	Restoration of hydrological dynamics	2 yrs	Fish abundance (marsh surface)	0	0	0	0	0	0	0	0	0	0	1	0	0	0	0	R, N	# individuals / m2	25	0.7802	0.1927
563	48	L450	CI	Salt marsh	Estuarine	geomorphic / hydrologic	tidal restoration (instalation of culverts)	Restoration of hydrological dynamics	2 yrs	Macroinvertebrate abundance (Decapoda) (marsh surface)	0	0	0	0	0	0	0	0	0	0	1	1	0	0	0	R, N	# individuals / m2	25	-0.4724	0.3938
564	48	L450	CI	Salt marsh	Estuarine	geomorphic / hydrologic	tidal restoration (instalation of culverts)	Restoration of hydrological dynamics	2 yrs	Nekton density (marsh surface)	0	0	1	0	0	0	1	0	0	0	1	0	0	1	0	R, N	# individuals / m2	25	0.3151	0.161
565	48	L450	CI	Salt marsh	Estuarine	geomorphic / hydrologic	tidal restoration (instalation of culverts)	Restoration of hydrological dynamics	2 yrs	Nekton species richness (marsh surface)	1	0	0	0	0	0	0	0	0	0	0	0	0	0	0	R, N	# species	25	0.5108	0.0012
566	48	L450	CI	Salt marsh	Estuarine	geomorphic / hydrologic	tidal restoration (instalation of culverts)	Restoration of hydrological dynamics	2 yrs	Fundulus heteroclitus abundance (marsh surface)	0	0	1	0	0	0	0	0	0	0	1	0	0	0	0	R, N	# individuals / m2	25	0.7522	0.2067
567	48	L450	CI	Salt marsh	Estuarine	geomorphic / hydrologic	tidal restoration (instalation of culverts)	Restoration of hydrological dynamics	2 yrs	Palamonetes pugio abundance (marsh surface)	0	0	0	0	0	0	0	0	0	0	1	1	0	0	0	R, N	# individuals / m2	25	-0.3267	0.6159
568	48	L450	CI	Salt marsh	Estuarine	geomorphic / hydrologic	tidal restoration (instalation of culverts)	Restoration of hydrological dynamics	2 yrs	Phragmites australis heigth	0	0	0	0	1	0	0	0	0	-1	-1	0	0	0	0	R, C	cm	25	0.3175	0.0094
569	48	L450	CI	Salt marsh	Estuarine	geomorphic / hydrologic	tidal restoration (instalation of culverts)	Restoration of hydrological dynamics	2 yrs	Fish abundance (creeks and pools)	0	0	0	0	0	0	0	0	0	0	1	0	0	0	0	R, C	# individuals / m2	45	1.3642	0.0708
570	48	L450	CI	Salt marsh	Estuarine	geomorphic / hydrologic	tidal restoration (instalation of culverts)	Restoration of hydrological dynamics	2 yrs	Macroinvertebrate abundance (Decapoda) (creeks and pools)	0	0	0	0	0	0	0	0	0	0	1	1	0	0	0	R, C	# individuals / m2	45	2.6906	0.4527
571	48	L450	CI	Salt marsh	Estuarine	geomorphic / hydrologic	tidal restoration (instalation of culverts)	Restoration of hydrological dynamics	2 yrs	Nekton density (creeks and pools)	0	0	1	0	0	0	1	0	0	0	1	0	0	1	0	R, C	# individuals / m2	45	1.5106	0.0699
572	48	L450	CI	Salt marsh	Estuarine	geomorphic / hydrologic	tidal restoration (instalation of culverts)	Restoration of hydrological dynamics	2 yrs	Nekton species richness (creeks and pools)	1	0	0	0	0	0	0	0	0	0	0	0	0	0	0	R, C	# species	45	0.7732	0.0005
573	48	L450	CI	Salt marsh	Estuarine	geomorphic / hydrologic	tidal restoration (instalation of culverts)	Restoration of hydrological dynamics	2 yrs	Fundulus heteroclitus abundance (creeks and pools)	0	0	1	0	0	0	0	0	0	0	1	0	0	0	0	R, C	# individuals / m2	45	1.292	0.1002
574	48	L450	CI	Salt marsh	Estuarine	geomorphic / hydrologic	tidal restoration (instalation of culverts)	Restoration of hydrological dynamics	2 yrs	Palamonetes pugio abundance (creeks and pools)	0	0	0	0	0	0	0	0	0	0	1	1	0	0	0	R, C	# individuals / m2	45	2.6881	0.4534
575	49	L460	CI	Wetland	Lacustrine	geomorphic / hydrologic	wetland creation	Habitat creation	6 yrs	Hatchling production (Rana sylvatica)	0	0	0	0	0	0	0	0	0	0	1	0	0	0	0	R, N	# individuals / egg	10	-0.5596	0.5918
576	49	L460	CI	Wetland	Lacustrine	geomorphic / hydrologic	wetland creation	Habitat creation	6 yrs	Juvenil production (Rana sylvatica)	0	0	0	0	0	0	0	0	0	0	1	0	0	0	0	R, N	# individuals / egg	10	-1.7745	1.2368
577	49	L460	CI	Wetland	Lacustrine	geomorphic / hydrologic	wetland creation	Habitat creation	6 yrs	Larval survival (Rana sylvatica)	0	0	0	0	0	0	0	0	0	0	1	0	0	0	0	R, N	%	10	-2.5649	3.2799
578	49	L460	CI	Wetland	Lacustrine	geomorphic / hydrologic	wetland creation	Habitat creation	6 yrs	Hatchling production (Ambistoma maculatum)	0	0	0	0	0	0	0	0	0	0	1	0	0	0	0	R, N	# individuals / egg	10	0.8252	0.2547
579	50	L460	CI	Wetland	Lacustrine	geomorphic / hydrologic	wetland creation	Habitat creation	5 yrs	Water pH	0	0	0	0	0	0	1	0	0	0	0	1	0	1	0	R, N	NA	10	0.0143	0.0002
580	50	L460	CI	Wetland	Lacustrine	geomorphic / hydrologic	wetland creation	Habitat creation	5 yrs	Water temperature	0	0	0	0	0	0	-1	0	0	0	0	-1	0	-1	0	R, N	°C	10	-0.1665	0.0012
581	50	L460	CI	Wetland	Lacustrine	geomorphic / hydrologic	wetland creation	Habitat creation	5 yrs	Water conductivity	0	0	0	0	0	0	1	0	0	0	0	1	0	1	0	R, N	µS / cm	10	-0.1305	0.0136
582	50	L460	CI	Wetland	Lacustrine	geomorphic / hydrologic	wetland creation	Habitat creation	5 yrs	Oxygen saturation (water)	0	0	0	0	0	0	1	0	0	0	0	1	0	1	0	R, N	%	10	0.2739	0.0024
583	50	L460	CI	Wetland	Lacustrine	geomorphic / hydrologic	wetland creation	Habitat creation	5 yrs	Amphibian species richness	1	0	0	0	0	0	0	0	0	0	0	0	0	0	0	R, N	# species	10	0.6931	0.0517
584	50	L460	CI	Wetland	Lacustrine	geomorphic / hydrologic	wetland creation	Habitat creation	5 yrs	Community similarity in reference to the original date	1	0	0	0	0	0	0	0	0	0	0	0	0	0	0	R, N	CC	10	-0.1633	0.0253
585	51	L470	CI	Salt marsh	Estuarine	human use	wetland creation + rototill + revegetation with Spartina	Habitat creation	4 yrs	Porewater salinity	0	0	0	0	0	0	0	0	-1	0	-1	-1	-1	0	0	R, N	%	6	-0.3001	0.011
586	51	L470	CI	Salt marsh	Estuarine	human use	wetland creation + rototill + revegetation with Spartina	Habitat creation	4 yrs	Soil organic matter	0	0	0	0	0	0	0	0	1	0	1	1	1	0	0	R, N	%	4	-1.8575	0.1405
587	51	L470	CI	Salt marsh	Estuarine	human use	wetland creation + rototill + revegetation with Spartina	Habitat creation	4 yrs	Sand content	0	0	0	0	0	0	0	0	-1	0	-1	-1	-1	0	0	R, N	%	6	-0.6493	0.0009
588	51	L470	CI	Salt marsh	Estuarine	human use	wetland creation + rototill + revegetation with Spartina	Habitat creation	4 yrs	Chlorophyll a	0	0	0	0	0	0	-1	0	0	0	0	-1	0	-1	0	R, N	mg / 10 cm2	4	-0.8494	0.2023
589	51	L470	CI	Salt marsh	Estuarine	human use	wetland creation + rototill + revegetation with Spartina	Habitat creation	4 yrs	Vegetation biomass (belowground)	0	0	0	0	1	1	1	1	1	0	1	1	1	0	0	R, N	g dry mass / 18 cm2	4	-1.9924	0.0197
590	51	L470	CI	Salt marsh	Estuarine	human use	wetland creation + rototill + revegetation with Spartina	Habitat creation	4 yrs	Macroinvertebrate abundance	0	0	0	0	0	0	1	0	0	0	1	1	0	1	0	R, N	# individuals / m2	4	-0.5094	0.3286
591	51	L470	CI	Salt marsh	Estuarine	human use	wetland creation + rototill + revegetation with Spartina	Habitat creation	4 yrs	Macroinvertebrates species richness	1	0	0	0	0	0	0	0	0	0	0	0	0	0	0	R, N	# taxa	4	-0.2041	0.0149
592	52	L480	CI	Salt marsh	Estuarine	land cover change	sediment enhancement	Enhancement of in-wetland heterogeneity	1 yrs	Vegetation biomass	0	0	0	0	1	1	1	1	0	0	1	1	0	1	0	R, N	g / m2	9	-0.0488	1.0469
593	52	L480	CI	Salt marsh	Estuarine	land cover change	sediment enhancement	Enhancement of in-wetland heterogeneity	1 yrs	Vegetation biomass (belowground)	0	0	0	0	1	1	1	1	1	0	1	1	1	0	0	R, N	g / m2	9	0.0915	0.0044
594	52	L480	CI	Salt marsh	Estuarine	land cover change	sediment enhancement	Enhancement of in-wetland heterogeneity	1 yrs	Vegetation cover	0	0	0	0	1	1	1	1	0	0	1	1	0	1	0	R, N	%	9	0.202	0.018
595	52	L480	CI	Salt marsh	Estuarine	land cover change	sediment enhancement	Enhancement of in-wetland heterogeneity	1 yrs	Bulk density	0	0	0	0	0	0	0	0	-1	0	-1	-1	-1	0	0	R, N	g / cm3	3	-0.6061	0.004
596	52	L480	CI	Salt marsh	Estuarine	land cover change	sediment enhancement	Enhancement of in-wetland heterogeneity	1 yrs	NO3- (soil)	0	0	0	0	0	0	0	0	1	0	1	1	1	0	0	R, N	g / cm3 (x103)	3	0.4418	0.0507
597	52	L480	CI	Salt marsh	Estuarine	land cover change	sediment enhancement	Enhancement of in-wetland heterogeneity	1 yrs	Fe in soil	0	0	0	0	0	0	0	0	-1	0	-1	-1	-1	0	0	R, N	g / cm3	3	-0.2877	0.1736
598	52	L480	CI	Salt marsh	Estuarine	land cover change	sediment enhancement	Enhancement of in-wetland heterogeneity	1 yrs	Mn in soil	0	0	0	0	0	0	0	0	1	0	1	1	1	0	0	R, N	g / cm3	3	2.5759	0.0284
599	52	L480	CI	Salt marsh	Estuarine	land cover change	sediment enhancement	Enhancement of in-wetland heterogeneity	1 yrs	NH4+ (soil)	0	0	0	0	0	0	0	0	1	0	1	1	1	0	0	R, N	g / cm3 (x102)	3	-0.4055	0.0036
600	52	L480	CI	Salt marsh	Estuarine	land cover change	sediment enhancement	Enhancement of in-wetland heterogeneity	2 yrs	Vegetation biomass	0	0	0	0	1	1	1	1	0	0	1	1	0	1	0	R, N	g / m2	9	0.4055	0.043
601	52	L480	CI	Salt marsh	Estuarine	land cover change	sediment enhancement	Enhancement of in-wetland heterogeneity	2 yrs	Vegetation biomass (belowground)	0	0	0	0	1	1	1	1	1	0	1	1	1	0	0	R, N	g / m2	9	-1.6384	0.0125
602	52	L480	CI	Salt marsh	Estuarine	land cover change	sediment enhancement	Enhancement of in-wetland heterogeneity	2 yrs	Vegetation cover	0	0	0	0	1	1	1	1	0	0	1	1	0	1	0	R, N	%	9	0.6707	0.0224
603	52	L480	CI	Salt marsh	Estuarine	land cover change	sediment enhancement	Enhancement of in-wetland heterogeneity	2 yrs	Bulk density	0	0	0	0	0	0	0	0	-1	0	-1	-1	-1	0	0	R, N	g / cm3	3	-1.4733	0.0608
604	52	L480	CI	Salt marsh	Estuarine	land cover change	sediment enhancement	Enhancement of in-wetland heterogeneity	2 yrs	NO3- (soil)	0	0	0	0	0	0	0	0	1	0	1	1	1	0	0	R, N	g / cm3 (x103)	3	2.0808	0.0608
605	52	L480	CI	Salt marsh	Estuarine	land cover change	sediment enhancement	Enhancement of in-wetland heterogeneity	2 yrs	P total (soil)	0	0	0	0	0	0	0	0	1	0	1	1	1	0	0	R, N	g / cm3 (x102)	3	-1.3705	0.0079
606	52	L480	CI	Salt marsh	Estuarine	land cover change	sediment enhancement	Enhancement of in-wetland heterogeneity	2 yrs	Fe in soil	0	0	0	0	0	0	0	0	1	0	1	1	1	0	0	R, N	g / cm3	3	0.4055	0.0074
607	52	L480	CI	Salt marsh	Estuarine	land cover change	sediment enhancement	Enhancement of in-wetland heterogeneity	2 yrs	Mn in soil	0	0	0	0	0	0	0	0	1	0	1	1	1	0	0	R, N	g / cm3	3	2.7213	0.0178
608	52	L480	CI	Salt marsh	Estuarine	land cover change	sediment enhancement	Enhancement of in-wetland heterogeneity	2 yrs	NH4+ (soil)	0	0	0	0	0	0	0	0	1	0	1	1	1	0	0	R, N	g / cm3 (x102)	3	3.1268	0.01
609	52	L480	CI	Salt marsh	Estuarine	land cover change	sediment enhancement	Enhancement of in-wetland heterogeneity	4 yrs	Vegetation biomass	0	0	0	0	1	1	1	1	0	0	1	1	0	1	0	R, N	g / m2	9	-0.087	0.0181
610	52	L480	CI	Salt marsh	Estuarine	land cover change	sediment enhancement	Enhancement of in-wetland heterogeneity	4 yrs	Vegetation biomass (belowground)	0	0	0	0	1	1	1	1	1	0	1	1	1	0	0	R, N	g / m2	9	-0.8825	0.1604
611	52	L480	CI	Salt marsh	Estuarine	land cover change	sediment enhancement	Enhancement of in-wetland heterogeneity	4 yrs	Vegetation cover	0	0	0	0	1	1	1	1	0	0	1	1	0	1	0	R, N	%	9	0.1103	0.0187
612	52	L480	CI	Salt marsh	Estuarine	land cover change	sediment enhancement	Enhancement of in-wetland heterogeneity	4 yrs	Bulk density	0	0	0	0	0	0	0	0	-1	0	-1	-1	-1	0	0	R, N	g / cm3	3	-1.0473	0.0176
613	52	L480	CI	Salt marsh	Estuarine	land cover change	sediment enhancement	Enhancement of in-wetland heterogeneity	4 yrs	NO3- (soil)	0	0	0	0	0	0	0	0	1	0	1	1	1	0	0	R, N	g / cm3 (x103)	3	0.7259	0.0494
614	52	L480	CI	Salt marsh	Estuarine	land cover change	sediment enhancement	Enhancement of in-wetland heterogeneity	4 yrs	P total (soil)	0	0	0	0	0	0	0	0	1	0	1	1	1	0	0	R, N	g / cm3 (x102)	3	0.0953	0.1144
615	52	L480	CI	Salt marsh	Estuarine	land cover change	sediment enhancement	Enhancement of in-wetland heterogeneity	4 yrs	Fe in soil	0	0	0	0	0	0	0	0	1	0	1	1	1	0	0	R, N	g / cm3	3	1.0296	0.0113
616	52	L480	CI	Salt marsh	Estuarine	land cover change	sediment enhancement	Enhancement of in-wetland heterogeneity	4 yrs	Mn in soil	0	0	0	0	0	0	0	0	1	0	1	1	1	0	0	R, N	g / cm3	3	1.6275	0.0117
617	52	L480	CI	Salt marsh	Estuarine	land cover change	sediment enhancement	Enhancement of in-wetland heterogeneity	4 yrs	NH4+ (soil)	0	0	0	0	0	0	0	0	1	0	1	1	1	0	0	R, N	g / cm3 (x102)	3	1.7513	0.0637
618	52	L480	CI	Salt marsh	Estuarine	land cover change	sediment enhancement	Enhancement of in-wetland heterogeneity	7 yrs	Vegetation biomass	0	0	0	0	1	1	1	1	0	0	1	1	0	1	0	R, N	g / m2	9	0.8109	0.2095
619	52	L480	CI	Salt marsh	Estuarine	land cover change	sediment enhancement	Enhancement of in-wetland heterogeneity	7 yrs	Vegetation biomass (belowground)	0	0	0	0	1	1	1	1	1	0	1	1	1	0	0	R, N	g / m2	9	-0.0342	0.0047
620	52	L480	CI	Salt marsh	Estuarine	land cover change	sediment enhancement	Enhancement of in-wetland heterogeneity	7 yrs	Vegetation cover	0	0	0	0	1	1	1	1	0	0	1	1	0	1	0	R, N	%	9	1.0818	0.1626
621	52	L480	CI	Salt marsh	Estuarine	land cover change	sediment enhancement	Enhancement of in-wetland heterogeneity	7 yrs	Bulk density	0	0	0	0	0	0	0	0	-1	0	-1	-1	-1	0	0	R, N	g / cm3	3	-0.7949	0.0145
622	52	L480	CI	Salt marsh	Estuarine	land cover change	sediment enhancement	Enhancement of in-wetland heterogeneity	7 yrs	NO3- (soil)	0	0	0	0	0	0	0	0	1	0	1	1	1	0	0	R, N	g / cm3 (x103)	3	1.5506	0.3609
623	52	L480	CI	Salt marsh	Estuarine	land cover change	sediment enhancement	Enhancement of in-wetland heterogeneity	7 yrs	P total (soil)	0	0	0	0	0	0	0	0	1	0	1	1	1	0	0	R, N	g / cm3 (x102)	3	0.0488	0.0316
624	52	L480	CI	Salt marsh	Estuarine	land cover change	sediment enhancement	Enhancement of in-wetland heterogeneity	7 yrs	Fe in soil	0	0	0	0	0	0	0	0	1	0	1	1	1	0	0	R, N	g / cm3	3	0.2513	0.0082
625	52	L480	CI	Salt marsh	Estuarine	land cover change	sediment enhancement	Enhancement of in-wetland heterogeneity	7 yrs	Mn in soil	0	0	0	0	0	0	0	0	1	0	1	1	1	0	0	R, N	g / cm3	3	1.2528	0.0336
626	52	L480	CI	Salt marsh	Estuarine	land cover change	sediment enhancement	Enhancement of in-wetland heterogeneity	7 yrs	NH4+ (soil)	0	0	0	0	0	0	0	0	1	0	1	1	1	0	0	R, N	g / cm3 (x102)	3	1.404	0.0359
627	52	L480	CI	Salt marsh	Estuarine	land cover change	sediment enhancement	Enhancement of in-wetland heterogeneity	8 yrs	Vegetation biomass	0	0	0	0	1	1	1	1	0	0	1	1	0	1	0	R, N	g / m2	9	-1.3863	0.2698
628	52	L480	CI	Salt marsh	Estuarine	land cover change	sediment enhancement	Enhancement of in-wetland heterogeneity	8 yrs	Vegetation biomass (belowground)	0	0	0	0	1	1	1	1	1	0	1	1	1	0	0	R, N	g / m2	9	-0.8692	0.1248
629	52	L480	CI	Salt marsh	Estuarine	land cover change	sediment enhancement	Enhancement of in-wetland heterogeneity	8 yrs	Vegetation cover	0	0	0	0	1	1	1	1	0	0	1	1	0	1	0	R, N	%	9	-0.2007	0.0649
630	52	L480	CI	Salt marsh	Estuarine	land cover change	sediment enhancement	Enhancement of in-wetland heterogeneity	8 yrs	Bulk density	0	0	0	0	0	0	0	0	-1	0	-1	-1	-1	0	0	R, N	g / cm3	3	-1.3863	0.0539
631	52	L480	CI	Salt marsh	Estuarine	land cover change	sediment enhancement	Enhancement of in-wetland heterogeneity	8 yrs	NO3- (soil)	0	0	0	0	0	0	0	0	1	0	1	1	1	0	0	R, N	g / cm3 (x103)	3	1.3863	0.1393
632	52	L480	CI	Salt marsh	Estuarine	land cover change	sediment enhancement	Enhancement of in-wetland heterogeneity	8 yrs	P total (soil)	0	0	0	0	0	0	0	0	1	0	1	1	1	0	0	R, N	g / cm3 (x102)	3	0.2683	0.0445
633	52	L480	CI	Salt marsh	Estuarine	land cover change	sediment enhancement	Enhancement of in-wetland heterogeneity	8 yrs	Fe in soil	0	0	0	0	0	0	0	0	1	0	1	1	1	0	0	R, N	g / cm3	3	0.6931	0.0064
634	52	L480	CI	Salt marsh	Estuarine	land cover change	sediment enhancement	Enhancement of in-wetland heterogeneity	8 yrs	Mn in soil	0	0	0	0	0	0	0	0	1	0	1	1	1	0	0	R, N	g / cm3	3	1.6614	0.1241
635	52	L480	CI	Salt marsh	Estuarine	land cover change	sediment enhancement	Enhancement of in-wetland heterogeneity	8 yrs	NH4+ (soil)	0	0	0	0	0	0	0	0	1	0	1	1	1	0	0	R, N	g / cm3 (x102)	3	1.5663	0.1836
636	52	L480	CI	Salt marsh	Estuarine	land cover change	sediment enhancement	Enhancement of in-wetland heterogeneity	1 yrs	Vegetation biomass	0	0	0	0	1	1	1	1	0	0	1	1	0	1	0	R, C	g / m2	9	0.539	0.0561
637	52	L480	CI	Salt marsh	Estuarine	land cover change	sediment enhancement	Enhancement of in-wetland heterogeneity	1 yrs	Vegetation biomass (belowground)	0	0	0	0	1	1	1	1	1	0	1	1	1	0	0	R, C	g / m2	9	0.3902	0.0077
638	52	L480	CI	Salt marsh	Estuarine	land cover change	sediment enhancement	Enhancement of in-wetland heterogeneity	1 yrs	Vegetation cover	0	0	0	0	1	1	1	1	0	0	1	1	0	1	0	R, C	%	9	0.669	0.0995
639	52	L480	CI	Salt marsh	Estuarine	land cover change	sediment enhancement	Enhancement of in-wetland heterogeneity	1 yrs	Bulk density	0	0	0	0	0	0	0	0	-1	0	-1	-1	-1	0	0	R, C	g / cm3	3	-0.3185	0.0017
640	52	L480	CI	Salt marsh	Estuarine	land cover change	sediment enhancement	Enhancement of in-wetland heterogeneity	1 yrs	NO3- (soil)	0	0	0	0	0	0	0	0	1	0	1	1	1	0	0	R, C	g / cm3 (x103)	3	1.3863	0.7347
641	52	L480	CI	Salt marsh	Estuarine	land cover change	sediment enhancement	Enhancement of in-wetland heterogeneity	1 yrs	P total (soil)	0	0	0	0	0	0	0	0	1	0	1	1	1	0	0	R, C	g / cm3	3	-2.8904	0.1111
642	52	L480	CI	Salt marsh	Estuarine	land cover change	sediment enhancement	Enhancement of in-wetland heterogeneity	1 yrs	Fe in soil	0	0	0	0	0	0	0	0	-1	0	-1	-1	-1	0	0	R, C	g / cm3	3	2.0477	0.1041
643	52	L480	CI	Salt marsh	Estuarine	land cover change	sediment enhancement	Enhancement of in-wetland heterogeneity	1 yrs	NH4+ (soil)	0	0	0	0	0	0	0	0	1	0	1	1	1	0	0	R, C	g / cm3 (x102)	3	2.3026	0.25
644	53	L490	CI	Wetland	Palustrine	land cover change	wetland creation	Habitat creation	5 - 10 yrs	Bulk density	0	0	0	0	0	0	0	0	-1	0	-1	-1	-1	0	0	R, N	g / cm3	3	-0.2007	0.0206
645	53	L490	CI	Wetland	Palustrine	land cover change	wetland creation	Habitat creation	5 - 10 yrs	Organic carbon in water	0	0	0	0	1	0	0	0	1	0	0	1	1	0	0	R, N	%	3	-1.5581	0.0959
646	53	L490	CI	Wetland	Palustrine	land cover change	wetland creation	Habitat creation	5 - 10 yrs	Sand content	0	0	0	0	0	0	0	0	-1	0	-1	-1	-1	0	0	R, N	%	3	-0.1686	0.174
647	53	L490	CI	Wetland	Palustrine	land cover change	wetland creation	Habitat creation	5 - 10 yrs	Clay (soil)	0	0	0	0	0	0	0	0	1	0	1	1	1	0	0	R, N	%	3	-0.4495	0.0533
648	53	L490	CI	Wetland	Palustrine	land cover change	wetland creation	Habitat creation	5 - 10 yrs	Silt (soil)	0	0	0	0	0	0	0	0	-1	0	-1	-1	-1	0	0	R, N	%	3	-0.179	0.0152
649	53	L490	CI	Wetland	Palustrine	land cover change	wetland creation	Habitat creation	5 - 10 yrs	P organic (soil)	0	0	0	0	0	0	0	0	1	0	1	1	1	0	0	R, N	kg / ha	3	-0.2815	0.0303
650	53	L490	CI	Wetland	Palustrine	land cover change	wetland creation	Habitat creation	5 - 10 yrs	P available (soil)	0	0	0	0	0	0	0	0	1	0	1	1	1	0	0	R, N	kg / ha	3	0.1436	0.0134
651	53	L490	CI	Wetland	Palustrine	land cover change	wetland creation	Habitat creation	5 - 10 yrs	P microbial	0	0	0	0	0	0	0	0	1	0	1	1	1	0	0	R, N	kg / ha	3	-1.3496	0.2555
652	53	L490	CI	Wetland	Palustrine	land cover change	wetland creation	Habitat creation	5 - 10 yrs	N total (soil)	0	0	0	0	0	0	0	0	1	0	1	1	1	0	0	R, N	kg / ha	3	-0.8573	0.0112
653	53	L490	CI	Wetland	Palustrine	land cover change	wetland creation	Habitat creation	5 - 10 yrs	P total (soil)	0	0	0	0	0	0	0	0	1	0	1	1	1	0	0	R, N	kg / ha	3	-0.127	0.0635
654	53	L490	CI	Wetland	Palustrine	land cover change	wetland creation	Habitat creation	5 - 10 yrs	Al in soil	0	0	0	0	0	0	0	0	-1	0	-1	-1	-1	0	0	R, N	kg / ha	3	0.5146	0.0078
655	53	L490	CI	Wetland	Palustrine	land cover change	wetland creation	Habitat creation	5 - 10 yrs	Ca in soil	0	0	0	0	0	0	0	0	1	0	1	1	1	0	0	R, N	kg / ha	3	-0.3976	0.0662
656	54	L500	CI	Lake	Lacustrine	invasive species	exotic species removal (ROTENONE applitacion)	Wildlife management	2 yrs	Benthic invertebrate abundance	0	0	0	0	0	0	1	0	0	0	1	1	0	1	0	R, N	# / m2	3	-1.5879	0.106
657	54	L500	CI	Lake	Lacustrine	invasive species	exotic species removal (ROTENONE applitacion)	Wildlife management	2 yrs	Benthic invertebrate biomass	0	0	0	0	0	0	1	0	0	0	1	1	0	1	0	R, N	mg / m2	3	-1.3456	0.1173
658	54	L500	CI	Lake	Lacustrine	invasive species	exotic species removal (ROTENONE applitacion)	Wildlife management	2 yrs	Benthic invertebrate diversity	1	0	0	0	0	0	0	0	0	0	0	0	0	0	0	R, N	# taxa	3	-1.0176	0.0673
659	54	L500	CI	Lake	Lacustrine	invasive species	exotic species removal (ROTENONE applitacion)	Wildlife management	2 yrs	Zooplankton abundance	0	0	0	0	0	0	1	0	0	0	1	1	0	1	0	R, N	# / L	3	-0.1586	0.0427
660	54	L500	CI	Lake	Lacustrine	invasive species	exotic species removal (ROTENONE applitacion)	Wildlife management	2 yrs	Zooplankton biomass	0	0	0	0	0	0	1	0	0	0	1	1	0	1	0	R, N	µg / L	3	0.0202	0.0221
661	54	L500	CI	Lake	Lacustrine	invasive species	exotic species removal (ROTENONE applitacion)	Wildlife management	2 yrs	Zooplankton diversity	1	0	0	0	0	0	0	0	0	0	0	0	0	0	0	R, N	# taxa	3	-0.1863	0.0247
662	54	L500	CI	Lake	Lacustrine	invasive species	exotic species removal (ROTENONE applitacion)	Wildlife management	2 yrs	Zooplankton lengh	0	0	0	0	0	0	1	0	0	0	1	1	0	1	1	R, N	mm	3	0.4055	0.0249
663	54	L500	CI	Lake	Lacustrine	invasive species	exotic species removal (ROTENONE applitacion)	Wildlife management	2 yrs	Phytoplankton abundance	0	0	0	0	0	0	-1	0	0	0	0	-1	0	-1	0	R, N	# / µL	3	1.2222	0.3283
664	54	L500	CI	Lake	Lacustrine	invasive species	exotic species removal (ROTENONE applitacion)	Wildlife management	2 yrs	Phytoplankton biomass	0	0	0	0	0	0	-1	0	0	0	0	-1	0	-1	0	R, N	mg / L	3	0.7163	0.1893
665	54	L500	CI	Lake	Lacustrine	invasive species	exotic species removal (ROTENONE applitacion)	Wildlife management	2 yrs	Phytoplankton diversity	1	0	0	0	0	0	0	0	0	0	0	0	0	0	0	R, N	# taxa	3	0.0088	0.0214
666	54	L500	CI	Lake	Lacustrine	invasive species	exotic species removal (ROTENONE applitacion)	Wildlife management	2 yrs	Chlorophyll a	0	0	0	0	0	0	-1	0	0	0	0	-1	0	-1	-1	R, N	µg / L	3	-0.5914	0.2853
667	54	L500	CI	Lake	Lacustrine	invasive species	exotic species removal (rotenone)	Wildlife management	2 yrs	Benthic invertebrate abundance	0	0	0	0	0	0	1	0	0	0	1	1	0	1	0	R, C	# / m2	3	-0.808	0.306
668	54	L500	CI	Lake	Lacustrine	invasive species	exotic species removal (rotenone)	Wildlife management	2 yrs	Benthic invertebrate biomass	0	0	0	0	0	0	1	0	0	0	1	1	0	1	0	R, C	mg / m2	3	-0.7224	0.2684
669	54	L500	CI	Lake	Lacustrine	invasive species	exotic species removal (rotenone)	Wildlife management	2 yrs	Benthic invertebrate diversity	1	0	0	0	0	0	0	0	0	0	0	0	0	0	0	R, C	# taxa	3	-0.6242	0.0796
670	54	L500	CI	Lake	Lacustrine	invasive species	exotic species removal (rotenone)	Wildlife management	2 yrs	Zooplankton abundance	0	0	0	0	0	0	1	0	0	0	1	1	0	1	0	R, C	# / L	3	-0.0606	0.0271
671	54	L500	CI	Lake	Lacustrine	invasive species	exotic species removal (rotenone)	Wildlife management	2 yrs	Zooplankton biomass	0	0	0	0	0	0	1	0	0	0	1	1	0	1	0	R, C	µg /L	3	0.9419	0.0242
672	54	L500	CI	Lake	Lacustrine	invasive species	exotic species removal (rotenone)	Wildlife management	2 yrs	Zooplankton diversity	1	0	0	0	0	0	0	0	0	0	0	0	0	0	0	R, C	# taxa	3	0.1703	0.0485
673	54	L500	CI	Lake	Lacustrine	invasive species	exotic species removal (rotenone)	Wildlife management	2 yrs	Zooplankton lengh	0	0	0	0	0	0	1	0	0	0	1	1	0	1	1	R, C	mm	3	-0.0227	0.0254
674	54	L500	CI	Lake	Lacustrine	invasive species	exotic species removal (rotenone)	Wildlife management	2 yrs	Phytoplankton abundance	0	0	0	0	0	0	-1	0	0	0	0	-1	0	-1	0	R, C	# / µL	3	0.5547	0.2529
675	54	L500	CI	Lake	Lacustrine	invasive species	exotic species removal (rotenone)	Wildlife management	2 yrs	Phytoplankton biomass	0	0	0	0	0	0	-1	0	0	0	0	-1	0	-1	0	R, C	mg / L	3	0.7684	0.2743
676	54	L500	CI	Lake	Lacustrine	invasive species	exotic species removal (rotenone)	Wildlife management	2 yrs	Phytoplankton diversity	1	0	0	0	0	0	0	0	0	0	0	0	0	0	0	R, C	# taxa	3	-0.1181	0.0196
677	54	L500	CI	Lake	Lacustrine	invasive species	exotic species removal (rotenone)	Wildlife management	2 yrs	Chlorophyll a	0	0	0	0	0	0	-1	0	0	0	0	-1	0	-1	-1	R, C	µg /L	3	-0.2642	0.2427
678	55	L510	CI	Stream	Riverine	invasive species	exotic species removal (GLYPHOSATE application)	Exotic species removal	5 yrs	Terrestrial arthropod abundance	0	0	0	0	0	0	0	0	1	0	1	1	1	0	0	R, N	# / m2	11	0.0807	0.011
679	55	L510	CI	Stream	Riverine	invasive species	exotic species removal (GLYPHOSATE application)	Exotic species removal	5 yrs	Terrestrial arthropod species richness	1	0	0	0	0	0	0	0	0	0	0	0	0	0	0	R, N	S	11	0.0511	0.0014
680	55	L510	CI	Stream	Riverine	invasive species	exotic species removal (GLYPHOSATE application)	Exotic species removal	5 yrs	Terrestrial arthropod species diversity	1	0	0	0	0	0	0	0	0	0	0	0	0	0	0	R, N	H'	11	0.0181	0.0006
681	55	L510	CI	Stream	Riverine	invasive species	exotic species removal (GLYPHOSATE application)	Exotic species removal	5 yrs	Stem density	0	0	0	0	1	1	1	1	0	0	1	1	0	1	0	R, N	# / m2	11	0.3119	0.01
682	55	L510	CI	Stream	Riverine	invasive species	exotic species removal (GLYPHOSATE application)	Exotic species removal	5 yrs	Vegetation biomass	0	0	0	0	1	1	1	1	0	0	1	1	0	1	0	R, N	g / m2	11	-0.0028	0.0389
683	55	L510	CI	Stream	Riverine	invasive species	exotic species removal (GLYPHOSATE application)	Exotic species removal	5 yrs	Litter biomass	0	0	0	0	1	0	0	0	1	0	0	1	1	0	0	R, N	g / m2	11	0.0529	0.0508
684	55	L510	CI	Stream	Riverine	invasive species	exotic species removal (GLYPHOSATE application)	Exotic species removal	5 yrs	Nitrogen in leaves	0	0	0	0	0	0	1	0	0	0	0	0	0	0	0	R, N	%	11	0.0202	0.0137
685	55	L510	CI	Stream	Riverine	invasive species	exotic species removal (GLYPHOSATE application)	Exotic species removal	5 yrs	Soil salinity	0	0	0	0	0	0	0	0	-1	0	-1	-1	-1	0	0	R, N	ppt	12	-0.0805	0.0098
686	55	L510	CI	Stream	Riverine	invasive species	exotic species removal (GLYPHOSATE application)	Exotic species removal	5 yrs	N total (soil)	0	0	0	0	0	0	0	0	1	0	1	1	1	0	0	R, N	%	11	-0.0445	0.0048
687	55	L510	CI	Stream	Riverine	invasive species	exotic species removal (GLYPHOSATE application)	Exotic species removal	5 yrs	C total in soil	0	0	0	0	1	0	0	0	1	0	0	1	1	0	0	R, N	%	11	-0.0691	0.0057
688	55	L510	CI	Stream	Riverine	invasive species	exotic species removal (GLYPHOSATE application)	Exotic species removal	5 yrs	Terrestrial arthropod abundance	0	0	0	0	0	0	0	0	1	0	1	1	1	0	0	R, C	# / m2	8.5	0.1898	0.0283
689	55	L510	CI	Stream	Riverine	invasive species	exotic species removal (GLYPHOSATE application)	Exotic species removal	5 yrs	Terrestrial arthropod species richness	1	0	0	0	0	0	0	0	0	0	0	0	0	0	0	R, C	S	8.5	0.1221	0.0016
690	55	L510	CI	Stream	Riverine	invasive species	exotic species removal (GLYPHOSATE application)	Exotic species removal	5 yrs	Terrestrial arthropod species diversity	1	0	0	0	0	0	0	0	0	0	0	0	0	0	0	R, C	H'	8.5	0.2239	0.0048
691	55	L510	CI	Stream	Riverine	invasive species	exotic species removal (GLYPHOSATE application)	Exotic species removal	5 yrs	Stem density	0	0	0	0	1	1	1	1	0	0	1	1	0	1	0	R, C	# / m2	8.5	0.9469	0.0315
692	55	L510	CI	Stream	Riverine	invasive species	exotic species removal (GLYPHOSATE application)	Exotic species removal	5 yrs	Vegetation biomass	0	0	0	0	1	1	1	1	0	0	1	1	0	1	0	R, C	g / m2	8.5	0.0445	0.0669
693	55	L510	CI	Stream	Riverine	invasive species	exotic species removal (GLYPHOSATE application)	Exotic species removal	5 yrs	Litter biomass	0	0	0	0	1	0	0	0	1	0	0	1	1	0	0	R, C	g / m2	8.5	-0.41	0.1515
694	55	L510	CI	Stream	Riverine	invasive species	exotic species removal (GLYPHOSATE application)	Exotic species removal	5 yrs	Nitrogen in leaves	0	0	0	0	0	0	1	0	0	0	0	0	0	0	0	R, C	%	8.5	-0.5915	0.0123
695	55	L510	CI	Stream	Riverine	invasive species	exotic species removal (GLYPHOSATE application)	Exotic species removal	5 yrs	Soil salinity	0	0	0	0	0	0	0	0	-1	0	-1	-1	-1	0	0	R, C	ppt	8.5	0.0305	0.0166
696	55	L510	CI	Stream	Riverine	invasive species	exotic species removal (GLYPHOSATE application)	Exotic species removal	5 yrs	N total (soil)	0	0	0	0	0	0	0	0	1	0	1	1	1	0	0	R, C	%	8.5	-0.066	0.0072
697	55	L510	CI	Stream	Riverine	invasive species	exotic species removal (GLYPHOSATE application)	Exotic species removal	5 yrs	C total in soil	0	0	0	0	1	0	0	0	1	0	0	1	1	0	0	R, C	%	8.5	-0.0924	0.0051
698	56	L520	CI	Delta	Palustrine	geomorphic / hydrologic	multiple	Restoration of hydrological dynamics	3 - 5 yrs	Soil pH	0	0	0	0	0	0	0	0	1	0	1	1	1	0	0	R, N	NA	9	0.2025	0.0062
699	56	L520	CI	Delta	Palustrine	geomorphic / hydrologic	multiple	Restoration of hydrological dynamics	3 - 5 yrs	Bulk density	0	0	0	0	0	0	0	0	-1	0	-1	-1	-1	0	0	R, N	g / cm3	9	-0.9694	0.0378
700	56	L520	CI	Delta	Palustrine	geomorphic / hydrologic	multiple	Restoration of hydrological dynamics	3 - 5 yrs	P inorganic (soil)	0	0	0	0	0	0	0	0	1	0	1	1	1	0	0	R, N	µg / cm3	9	-0.9853	0.3143
701	56	L520	CI	Delta	Palustrine	geomorphic / hydrologic	multiple	Restoration of hydrological dynamics	3 - 5 yrs	P organic (soil)	0	0	0	0	0	0	0	0	1	0	1	1	1	0	0	R, N	µg / cm3	9	-0.3185	0.1637
702	56	L520	CI	Delta	Palustrine	geomorphic / hydrologic	multiple	Restoration of hydrological dynamics	3 - 5 yrs	P microbial	0	0	0	0	0	0	0	0	1	0	1	1	1	0	0	R, N	µg / cm3	9	-2.5649	0.0757
703	56	L520	CI	Delta	Palustrine	geomorphic / hydrologic	multiple	Restoration of hydrological dynamics	3 - 5 yrs	P residual	0	0	0	0	0	0	0	0	1	0	1	1	1	0	0	R, N	µg / cm3	9	1.4061	0.0986
704	56	L520	CI	Delta	Palustrine	geomorphic / hydrologic	multiple	Restoration of hydrological dynamics	3 - 5 yrs	P total (soil)	0	0	0	0	0	0	0	0	1	0	1	1	1	0	0	R, N	µg / cm3	9	1.0493	0.0446
705	57	L530	CI	Wetland	Palustrine	human use	wetland creation	Habitat creation	1 - 9 yrs	Litter decomposition (% remaining)	0	0	0	0	0	0	-1	0	0	0	0	-1	0	-1	0	R, N	%	9	-0.2114	0.0122
706	57	L530	CI	Wetland	Palustrine	human use	wetland creation	Habitat creation	1 - 9 yrs	N remaining (Typha tissue)	0	0	0	0	0	0	-1	0	0	0	0	0	0	0	0	R, N	%	9	0.1287	0.0022
707	57	L530	CI	Wetland	Palustrine	human use	wetland creation	Habitat creation	1 - 9 yrs	P remaining (Typha tissue)	0	0	0	0	0	0	-1	0	0	0	0	0	0	0	0	R, N	%	9	0.0606	0.0074
708	57	L530	CI	Wetland	Palustrine	human use	wetland creation	Habitat creation	1 - 9 yrs	Soil pH	0	0	0	0	0	0	0	0	1	0	1	1	1	0	0	R, N	NA	9	0.1489	0.0022
709	57	L530	CI	Wetland	Palustrine	human use	wetland creation	Habitat creation	1 - 9 yrs	Organic carbon in soil	0	0	0	0	1	0	0	0	1	0	0	1	1	0	0	R, N	%	9	-1.5833	0.0875
710	57	L530	CI	Wetland	Palustrine	human use	wetland creation	Habitat creation	1 - 9 yrs	Nitrogen	0	0	0	0	0	0	0	0	1	0	1	1	1	0	0	R, N	%	9	-1.4693	0.0584
711	57	L530	CI	Wetland	Palustrine	human use	wetland creation	Habitat creation	1 - 9 yrs	N total (soil)	0	0	0	0	0	0	0	0	1	0	1	1	1	0	0	R, N	g / m2	9	-0.2917	0.0167
712	57	L530	CI	Wetland	Palustrine	human use	wetland creation	Habitat creation	1 - 9 yrs	NH4+ (soil)	0	0	0	0	0	0	0	0	1	0	1	1	1	0	0	R, N	ug / g	9	-1.1131	0.086
713	57	L530	CI	Wetland	Palustrine	human use	wetland creation	Habitat creation	1 - 9 yrs	P available (soil)	0	0	0	0	0	0	0	0	1	0	1	1	1	0	0	R, N	µg / g	9	-0.5	0.1047
714	57	L530	CI	Wetland	Palustrine	human use	wetland creation	Habitat creation	1 - 9 yrs	P total (soil)	0	0	0	0	0	0	0	0	1	0	1	1	1	0	0	R, N	ug / g	9	-0.5469	0.066
715	57	L530	CI	Wetland	Palustrine	human use	wetland creation	Habitat creation	1 - 9 yrs	Bulk density	0	0	0	0	0	0	0	0	-1	0	-1	-1	-1	0	0	R, N	g / cm3	10	-0.8881	0.0399
716	57	L530	CI	Wetland	Palustrine	human use	wetland creation	Habitat creation	1 - 9 yrs	Ca2+ exchangeable	0	0	0	0	0	0	0	0	1	0	1	1	1	0	0	R, N	mg / g	9	-0.2254	0.29
717	57	L530	CI	Wetland	Palustrine	human use	wetland creation	Habitat creation	1 - 9 yrs	Mg2+ exchangeable	0	0	0	0	0	0	0	0	1	0	1	1	1	0	0	R, N	mg / g	9	0.4055	0.1256
718	57	L530	CI	Wetland	Palustrine	human use	wetland creation	Habitat creation	1 - 9 yrs	K+ exchangeable	0	0	0	0	0	0	0	0	1	0	1	1	1	0	0	R, N	mg / g	9	-0.0638	0.0832
719	57	L530	CI	Wetland	Palustrine	human use	wetland creation	Habitat creation	1 - 9 yrs	Na+ exchangeable	0	0	0	0	0	0	0	0	1	0	1	1	1	0	0	R, N	mg / g	9	-0.7732	0.081
720	57	L530	CI	Wetland	Palustrine	human use	wetland creation	Habitat creation	1 - 9 yrs	Vegetation biomass	0	0	0	0	1	1	1	1	0	0	1	1	0	1	0	R, N	g / m2	9	-0.507	0.1456
721	58	L540	PA	Salt marsh	Estuarine	geomorphic / hydrologic	culvert construction	Restoration of hydrological dynamics	2 yrs	Nekton density	0	0	0	0	0	0	1	0	0	0	1	0	0	1	0	R, N	# individuals / m2	4	0.0155	0.1793
722	58	L540	PA	Salt marsh	Estuarine	geomorphic / hydrologic	culvert construction	Restoration of hydrological dynamics	1 yrs	Porewater salinity	0	0	0	0	0	0	0	0	1	0	1	1	1	0	0	R, N	ppt	8	-0.0146	0.0019
723	58	L540	PA	Salt marsh	Estuarine	geomorphic / hydrologic	culvert construction	Restoration of hydrological dynamics	1 yrs	Fundulus heteroclitus abundance	0	0	0	0	0	0	0	0	0	0	1	0	0	0	0	R, N	# / trap	5	0.6992	0.8339
724	58	L540	BA	Salt marsh	Estuarine	geomorphic / hydrologic	culvert construction	Restoration of hydrological dynamics	2 yrs	Nekton density	0	0	0	0	0	0	1	0	0	0	1	0	0	1	0	R, C	# individuals / m2	4	-1.1425	0.3047
725	58	L540	BA	Salt marsh	Estuarine	geomorphic / hydrologic	culvert construction	Restoration of hydrological dynamics	1 yrs	Porewater salinity	0	0	0	0	0	0	0	0	1	0	1	1	1	0	0	R, C	ppt	7.5	0.9442	0.0146
726	58	L540	BA	Salt marsh	Estuarine	geomorphic / hydrologic	culvert construction	Restoration of hydrological dynamics	4 yrs	Frequency of Phragmites australis	0	0	0	0	1	0	0	0	0	-1	-1	0	0	0	0	R, C	average freq	3	0.4836	0.0581
727	58	L540	BA	Salt marsh	Estuarine	geomorphic / hydrologic	culvert construction	Restoration of hydrological dynamics	4 yrs	Spartina alterniflora frecuency	0	0	0	0	1	1	1	1	0	0	1	1	0	1	0	R, C	average freq	3	0.4967	0.1699
728	59	L550	CI	Salt marsh	Estuarine	human use	wetland creation	Habitat creation	19 yrs	net aboveground primary productivity (Spartina alterniflora)	0	0	0	0	1	1	1	1	0	0	1	1	0	1	0	R, N	m2 / yr	2	0.1566	0.0351
729	59	L550	CI	Salt marsh	Estuarine	human use	wetland creation	Habitat creation	9 yrs	net aboveground primary productivity (Spartina alterniflora)	0	0	0	0	1	1	1	1	0	0	1	1	0	1	0	R, N	m2 / yr	2	0.2854	0.1434
730	59	L550	CI	Salt marsh	Estuarine	human use	wetland creation	Habitat creation	6 yrs	net aboveground primary productivity (Spartina alterniflora)	0	0	0	0	1	1	1	1	0	0	1	1	0	1	0	R, N	m2 / yr	2	0.2492	0.0839
731	59	L550	CI	Salt marsh	Estuarine	human use	wetland creation	Habitat creation	19 yrs	net aboveground primary productivity (Spartina alterniflora)	0	0	0	0	1	1	1	1	0	0	1	1	0	1	0	R, N	m2 / yr	2	0.2486	0.0169
732	59	L550	CI	Salt marsh	Estuarine	human use	wetland creation	Habitat creation	9 yrs	net aboveground primary productivity (Spartina alterniflora)	0	0	0	0	1	1	1	1	0	0	1	1	0	1	0	R, N	m2 / yr	2	0.1725	0.0179
733	59	L550	CI	Salt marsh	Estuarine	human use	wetland creation	Habitat creation	6 yrs	net aboveground primary productivity (Spartina alterniflora)	0	0	0	0	1	1	1	1	0	0	1	1	0	1	0	R, N	m2 / yr	2	-0.3162	0.0126
734	60	L560	CI	Riparian	Riverine	geomorphic / hydrologic	experimental flooding	Restoration of hydrological dynamics	3 yrs	Fine woody debris	0	0	0	0	0	0	1	0	0	0	0	1	0	1	0	R, N	Mg / ha	20	0.8602	0.0109
735	60	L560	CI	Riparian	Riverine	geomorphic / hydrologic	experimental flooding	Restoration of hydrological dynamics	3 yrs	Coarse woody debris	0	0	0	0	0	0	1	0	0	0	0	1	0	1	0	R, N	Mg / ha	20	0.94	0.0395
736	60	L560	CI	Riparian	Riverine	geomorphic / hydrologic	experimental flooding	Restoration of hydrological dynamics	3 yrs	Leaf litter decomposition	0	0	0	0	0	0	1	0	0	0	0	1	0	1	0	R, N	g	5	0.1054	0.0056
737	60	L560	CI	Riparian	Riverine	geomorphic / hydrologic	experimental flooding	Restoration of hydrological dynamics	3 yrs	Litter production	0	0	0	0	1	1	1	1	1	0	1	1	1	0	0	R, N	g / m2	12	-0.1861	0.0164
738	60	L560	CI	Riparian	Riverine	geomorphic / hydrologic	experimental flooding	Restoration of hydrological dynamics	3 yrs	Litter acumulation	0	0	0	0	0	0	-1	0	0	0	0	-1	0	-1	0	R, N	g / m2	10	-2.1041	0.175
739	60	L560	CI	Riparian	Riverine	geomorphic / hydrologic	experimental flooding	Restoration of hydrological dynamics	3 yrs	Fine woody debris	0	0	0	0	0	0	1	0	0	0	0	1	0	1	0	R, C	Mg / ha	20	-0.3528	0.0092
740	60	L560	CI	Riparian	Riverine	geomorphic / hydrologic	experimental flooding	Restoration of hydrological dynamics	3 yrs	Coarse woody debris	0	0	0	0	0	0	1	0	0	0	0	1	0	1	0	R, C	Mg / ha	20	-0.0824	0.0437
741	60	L560	CI	Riparian	Riverine	geomorphic / hydrologic	experimental flooding	Restoration of hydrological dynamics	3 yrs	Leaf litter decomposition	0	0	0	0	0	0	1	0	0	0	0	1	0	1	0	R, C	g	5	-0.4383	0.003
742	60	L560	CI	Riparian	Riverine	geomorphic / hydrologic	experimental flooding	Restoration of hydrological dynamics	3 yrs	Litter production	0	0	0	0	1	1	1	1	1	0	1	1	1	0	0	R, C	g / m2	12	0.0953	0.0165
743	60	L560	CI	Riparian	Riverine	geomorphic / hydrologic	experimental flooding	Restoration of hydrological dynamics	3 yrs	Litter acumulation	0	0	0	0	0	0	-1	0	0	0	0	-1	0	-1	0	R, C	g / m2	10	0.2509	0.2006
744	61	L380	CI	Salt marsh	Estuarine	human use	wetland creation	Habitat creation	28 yrs	Spartina alterniflora biomass	0	0	0	0	1	1	1	1	0	0	1	1	0	1	0	R, N	g / m2	10	0.1372	0.0048
745	61	L380	CI	Salt marsh	Estuarine	human use	wetland creation	Habitat creation	28 yrs	Soil organic matter	0	0	0	0	1	0	0	0	1	0	0	1	1	0	0	R, N	g / m2	10	-0.1942	0.0147
746	61	L380	CI	Salt marsh	Estuarine	human use	wetland creation	Habitat creation	28 yrs	Stem height of Spartina alterniflora	0	0	0	0	1	1	1	1	0	0	1	1	0	1	0	R, N	cm	10	0.651	0.0036
747	61	L380	CI	Salt marsh	Estuarine	human use	wetland creation	Habitat creation	28 yrs	Stems density of Spartina alterniflora	0	0	0	0	1	1	1	1	0	0	1	1	0	1	0	R, N	# / m2	10	0.1203	0.0227
748	61	L380	CI	Salt marsh	Estuarine	human use	wetland creation	Habitat creation	28 yrs	Benthic invertebrate abundance	0	0	0	0	0	0	1	0	0	0	1	1	0	1	0	R, N	# (x103) / m2	25	-0.1411	0.0175
749	61	L380	CI	Salt marsh	Estuarine	human use	wetland creation	Habitat creation	28 yrs	Benthic invertebrate species richness	1	0	0	0	0	0	0	0	0	0	0	0	0	0	0	R, N	# taxa / core	25	-0.0961	0.0046
750	61	L380	CI	Salt marsh	Estuarine	human use	wetland creation	Habitat creation	28 yrs	Sediment deposition	0	0	0	0	0	0	0	0	1	0	1	1	1	0	0	R, N	kg / m2 yr	10	-0.2202	0.1484
751	61	L380	CI	Salt marsh	Estuarine	human use	wetland creation	Habitat creation	28 yrs	Soil organic carbon	0	0	0	0	1	0	0	0	1	0	0	1	1	0	0	R, N	g / m2	10	-1.3581	0.0052
752	61	L380	CI	Salt marsh	Estuarine	human use	wetland creation	Habitat creation	28 yrs	N total (soil)	0	0	0	0	0	0	0	0	1	0	1	1	1	0	0	R, N	g / m2	10	-1.0582	0.0014
753	61	L380	CI	Salt marsh	Estuarine	human use	wetland creation	Habitat creation	28 yrs	P total (soil)	0	0	0	0	0	0	0	0	1	0	1	1	1	0	0	R, N	g / m2	10	-0.335	0.0051
754	61	L380	CI	Salt marsh	Estuarine	human use	wetland creation	Habitat creation	28 yrs	Lignin content in macro-organic matter	0	0	0	0	1	0	0	0	1	0	0	1	1	0	0	R, N	%	10	-0.087	0.0023
755	61	L380	CI	Salt marsh	Estuarine	human use	wetland creation	Habitat creation	28 yrs	Carbon mineralization rate	0	0	0	0	0	0	0	0	1	0	0	1	0	0	0	R, N	µmol CO2 / [g/m2] sec	8	-0.2318	0.0193
756	62	L570	PA	Salt marsh	Estuarine	geomorphic / hydrologic	wetland creation + replanting aquatic vegetation (1 sp)	Habitat creation	3 yrs	N total (soil)	0	0	0	0	0	0	0	0	1	0	1	1	1	0	0	R, C	mg / g	15	0.1953	0.0051
757	62	L570	PA	Salt marsh	Estuarine	geomorphic / hydrologic	wetland creation + replanting aquatic vegetation (1 sp)	Habitat creation	3 yrs	Root biomass	0	0	0	0	1	1	1	1	1	0	1	1	1	0	0	R, C	g / m2	15	1.4214	0.0632
758	62	L570	PA	Salt marsh	Estuarine	geomorphic / hydrologic	wetland creation + replanting aquatic vegetation (1 sp)	Habitat creation	3 yrs	Shoot biomass	0	0	0	0	1	1	1	1	0	0	1	1	0	1	0	R, C	g / m2	15	1.1499	0.044
759	62	L570	PA	Salt marsh	Estuarine	geomorphic / hydrologic	wetland creation + replanting aquatic vegetation (1 sp)	Habitat creation	3 yrs	Nitrogen in plant tissue	0	0	0	0	0	0	1	0	0	0	0	0	0	0	0	R, C	g / m2	15	1.2528	0.03
760	62	L570	PA	Salt marsh	Estuarine	geomorphic / hydrologic	wetland creation + replanting aquatic vegetation (3 sp)	Habitat creation	3 yrs	N total (soil)	0	0	0	0	0	0	0	0	1	0	1	1	1	0	0	R, C	mg / g	15	0.3529	0.0043
761	62	L570	PA	Salt marsh	Estuarine	geomorphic / hydrologic	wetland creation + replanting aquatic vegetation (3 sp)	Habitat creation	3 yrs	Root biomass	0	0	0	0	1	1	1	1	1	0	1	1	1	0	0	R, C	g / m2	15	1.8827	0.0374
762	62	L570	PA	Salt marsh	Estuarine	geomorphic / hydrologic	wetland creation + replanting aquatic vegetation (3 sp)	Habitat creation	3 yrs	Shoot biomass	0	0	0	0	1	1	1	1	0	0	1	1	0	1	0	R, C	g / m2	15	1.5554	0.0683
763	62	L570	PA	Salt marsh	Estuarine	geomorphic / hydrologic	wetland creation + replanting aquatic vegetation (3 sp)	Habitat creation	3 yrs	Nitrogen in plant tissue	0	0	0	0	0	0	1	0	0	0	0	0	0	0	0	R, C	mg / g	15	1.5755	0.0323
764	62	L570	PA	Salt marsh	Estuarine	geomorphic / hydrologic	wetland creation + replanting aquatic vegetation (6 sp)	Habitat creation	3 yrs	N total (soil)	0	0	0	0	0	0	0	0	1	0	1	1	1	0	0	R, C	g / m2	15	0.2721	0.0047
765	62	L570	PA	Salt marsh	Estuarine	geomorphic / hydrologic	wetland creation + replanting aquatic vegetation (6 sp)	Habitat creation	3 yrs	Root biomass	0	0	0	0	1	1	1	1	1	0	1	1	1	0	0	R, C	g / m2	15	1.9661	0.0348
766	62	L570	PA	Salt marsh	Estuarine	geomorphic / hydrologic	wetland creation + replanting aquatic vegetation (6 sp)	Habitat creation	3 yrs	Shoot biomass	0	0	0	0	1	1	1	1	0	0	1	1	0	1	0	R, C	g / m2	15	1.6607	0.0518
767	62	L570	PA	Salt marsh	Estuarine	geomorphic / hydrologic	wetland creation + replanting aquatic vegetation (6 sp)	Habitat creation	3 yrs	Nitrogen in plant tissue	0	0	0	0	0	0	1	0	0	0	0	0	0	0	0	R, C	g / m2	15	1.674	0.0313
768	63	L580	CI	Wetland	Lacustrine	nutrients / contaminants	wetland creation	Habitat creation	16 yrs	Nitrogen in plant tissue	0	0	0	0	0	0	1	0	0	0	0	0	0	0	0	R, N	mg / g	44	0.4179	0.0117
769	63	L580	CI	Wetland	Lacustrine	nutrients / contaminants	wetland creation	Habitat creation	16 yrs	Phosphorus in plant tissue	0	0	0	0	0	0	1	0	0	0	0	0	0	0	0	R, N	mg / g	44	-0.5583	0.0116
770	64	L100	CI	Wet meadow	Palustrine	land cover change	land countouring + replanting native species	Enhancement of structural heterogeneity	5 a 16 yrs	Macroinvertebrate abundance	0	0	0	0	0	0	1	0	0	0	1	1	0	1	0	R, N	# / m2	3	-0.4352	0.9618
771	64	L100	CI	Wet meadow	Palustrine	land cover change	land countouring + replanting native species	Enhancement of structural heterogeneity	5 a 16 yrs	Macroinvertebrate biomass	0	0	0	0	0	0	1	0	0	0	1	1	0	1	0	R, N	mg AFDM / m2	3	-0.4811	0.5009
772	64	L100	CI	Wet meadow	Palustrine	land cover change	land countouring + replanting native species	Enhancement of structural heterogeneity	5 a 16 yrs	Macroinvertebrate species richness	1	0	0	0	0	0	0	0	0	0	0	0	0	0	0	R, N	# taxa	3	-0.129	0.0656
773	64	L100	CI	Wet meadow	Palustrine	land cover change	land countouring + replanting native species	Enhancement of structural heterogeneity	5 a 16 yrs	Macroinvertebrate diversity	1	0	0	0	0	0	0	0	0	0	0	0	0	0	0	R, N	H'	3	0	0.0947
774	65	L590	CI	Mangrove	Estuarine	geomorphic / hydrologic	levee breaks	Restoration of hydrological dynamics	N/A	Tree heigh	0	0	0	0	1	1	1	1	0	0	1	1	0	1	0	R, N	m	7	-0.0303	0.0295
775	65	L590	CI	Mangrove	Estuarine	geomorphic / hydrologic	levee breaks	Restoration of hydrological dynamics	N/A	Number of juveniles	0	0	0	0	1	1	1	1	0	0	1	1	0	1	0	R, N	# / m2	7	0.7097	0.2133
776	65	L590	CI	Mangrove	Estuarine	geomorphic / hydrologic	levee breaks	Restoration of hydrological dynamics	N/A	Water salinity	0	0	0	0	0	0	1	0	0	0	0	1	0	1	0	R, N	ppt	7	-0.1691	0.0033
777	65	L590	CI	Mangrove	Estuarine	geomorphic / hydrologic	levee breaks	Restoration of hydrological dynamics	N/A	Soil organic matter	0	0	0	0	1	0	0	0	1	0	0	1	1	0	0	R, N	%	7	0.0488	0.1038
778	65	L590	CI	Mangrove	Estuarine	geomorphic / hydrologic	levee breaks	Restoration of hydrological dynamics	N/A	Litter cover	0	0	0	0	1	0	0	0	1	0	0	1	1	0	0	R, N	%	7	4.6742	0.0443
779	65	L590	CI	Mangrove	Estuarine	geomorphic / hydrologic	levee breaks	Restoration of hydrological dynamics	N/A	Crabs abundance	0	0	0	0	0	0	0	0	0	0	1	1	0	0	0	R, N	# / m2	7	-2.1479	0.3112
780	65	L590	CI	Mangrove	Estuarine	geomorphic / hydrologic	levee breaks	Restoration of hydrological dynamics	N/A	Tree heigh	0	0	0	0	1	1	1	1	0	0	1	1	0	1	0	R, C	m	6	0.08	0.0331
781	65	L590	CI	Mangrove	Estuarine	geomorphic / hydrologic	levee breaks	Restoration of hydrological dynamics	N/A	Number of juveniles	0	0	0	0	1	1	1	1	0	0	1	1	0	1	0	R, C	# / m2	6	0.0678	0.1942
782	65	L590	CI	Mangrove	Estuarine	geomorphic / hydrologic	levee breaks	Restoration of hydrological dynamics	N/A	Water salinity	0	0	0	0	0	0	1	0	0	0	0	1	0	1	0	R, C	ppt	6	0.1112	0.0062
783	65	L590	CI	Mangrove	Estuarine	geomorphic / hydrologic	levee breaks	Restoration of hydrological dynamics	N/A	Soil organic matter	0	0	0	0	1	0	0	0	1	0	0	1	1	0	0	R, C	%	6	-0.7787	0.0858
784	65	L590	CI	Mangrove	Estuarine	geomorphic / hydrologic	levee breaks	Restoration of hydrological dynamics	N/A	Litter cover	0	0	0	0	1	0	0	0	1	0	0	1	1	0	0	R, C	%	6	0.1173	0.0295
785	65	L590	CI	Mangrove	Estuarine	geomorphic / hydrologic	levee breaks	Restoration of hydrological dynamics	N/A	Crabs abundance	0	0	0	0	0	0	0	0	0	0	1	1	0	0	0	R, C	# / m2	6	-0.5691	0.4567
786	66	L100	CI	Wet meadow	Palustrine	land cover change	land contouring and revegetation	Enhancement of structural heterogeneity	2 a 10	Vegetation cover	0	0	0	0	1	1	1	1	1	0	1	1	1	0	1	R, N	%	9	-0.5297	0.0155
787	66	L100	CI	Wet meadow	Palustrine	land cover change	land contouring and revegetation	Enhancement of structural heterogeneity	8 a 10	Wetland indicator score (WIS) (plants)	1	0	0	0	0	0	0	0	0	0	0	0	0	0	0	R, N	%	9	0.1667	0.0137
788	66	L100	CI	Wet meadow	Palustrine	land cover change	land contouring and revegetation	Enhancement of structural heterogeneity	8 a 10	Relative grass cover	1	0	0	0	0	0	0	0	0	0	0	0	0	0	0	R, N	%	9	-0.7288	0.0243
789	66	L100	CI	Wet meadow	Palustrine	land cover change	land contouring and revegetation	Enhancement of structural heterogeneity	8 a 10	Relative forb cover	1	0	0	0	0	0	0	0	0	0	0	0	0	0	0	R, N	%	9	-0.1278	0.0541
790	66	L100	CI	Wet meadow	Palustrine	land cover change	land contouring and revegetation	Enhancement of structural heterogeneity	8 a 10	Relative sedge & rush cover	1	0	0	0	0	0	0	0	0	0	0	0	0	0	0	R, N	%	9	-0.4816	0.1211
791	66	L100	CI	Wet meadow	Palustrine	land cover change	land contouring and revegetation	Enhancement of structural heterogeneity	8 a 10	Relative Typha cover	1	0	0	0	0	0	0	0	0	0	0	0	0	0	0	R, N	%	9	-0.8588	0.7402
792	66	L100	CI	Wet meadow	Palustrine	land cover change	land contouring and revegetation	Enhancement of structural heterogeneity	8 a 10	Plant species richness	1	0	0	0	0	0	0	0	0	0	0	0	0	0	0	R, N	# taxa	9	-1.2264	0.005
793	66	L100	CI	Wet meadow	Palustrine	land cover change	land contouring and revegetation	Enhancement of structural heterogeneity	8 a 10	Plant diversity	1	0	0	0	0	0	0	0	0	0	0	0	0	0	0	R, N	H'	9	-1.2879	0.0031
794	67	L600	CI	River	Riverine	land cover change	flood pulse releasing	Restoration of hydrological dynamics	4 yrs	Average depth	0	0	0	0	0	1	0	1	1	0	0	0	0	1	0	R, N	m	6	0.078	1.0926
795	67	L600	CI	River	Riverine	land cover change	flood pulse releasing	Restoration of hydrological dynamics	4 yrs	Canopy cover	0	0	0	0	1	1	1	1	1	0	1	1	1	0	1	R, N	%	6	0.6681	0.0201
796	67	L600	CI	River	Riverine	land cover change	flood pulse releasing	Restoration of hydrological dynamics	4 yrs	Organic debris	0	0	0	0	0	0	1	0	0	0	0	1	0	1	0	R, N	%	6	-0.3642	0.0054
797	68	L610	BA	River	Riverine	geomorphic / hydrologic	clipping prior flooding	Active revegetation	6 mth	Juncus ingens seedling survival (native invasive species)	0	0	0	0	1	0	0	0	0	-1	-1	0	0	0	0	R, C	#	5	2.4848	0.0423
798	68	L610	BA	River	Riverine	geomorphic / hydrologic	clipping in presence of flooding	Active revegetation	6 mth	Juncus ingens seedling survival (native invasive species)	0	0	0	0	1	0	0	0	0	-1	-1	0	0	0	0	R, C	#	5	5.4753	0.0077
799	68	L610	BA	River	Riverine	geomorphic / hydrologic	clipping prior flooding	Active revegetation	6 mth	Juncus ingens shoot survival (native invasive species)	0	0	0	0	1	0	0	0	0	-1	-1	0	0	0	0	R, C	#	5	2.6117	0.3979
800	69	L620	PA	River	Riverine	nutrients / contaminants	soil mechanical removal + amendment + revegetation	Soil amendenment & revegetation	6 yrs	Biogeochemical status (upper-watershed)	0	0	0	0	0	0	0	0	1	0	1	1	1	0	0	R, N	N/A	2	-0.7691	0.4173
801	69	L620	PA	River	Riverine	nutrients / contaminants	soil mechanical removal + amendment + revegetation	Soil amendenment & revegetation	6 yrs	Biochemical functionality (upper-watershed)	0	0	0	0	0	0	0	0	1	0	0	1	0	0	0	R, N	N/A	2	-1.3904	0.0181
802	69	L620	PA	River	Riverine	nutrients / contaminants	soil mechanical removal + amendment + revegetation	Soil amendenment & revegetation	6 yrs	Biogeochemical status (mid-watershed)	0	0	0	0	0	0	0	0	1	0	1	1	1	0	0	R, C	N/A	2	2.6556	0.0289
803	70	L520	CI	Freshwater marsh	Palustrine	nutrients / contaminants	flood pulse releasing	Restoration of hydrological dynamics	4 wks	P total (water) (open water)	0	0	0	0	0	0	-1	0	0	0	0	-1	0	-1	0	R, N	mg / L	10	-0.9343	0.0211
804	70	L520	CI	Freshwater marsh	Palustrine	nutrients / contaminants	flood pulse releasing	Restoration of hydrological dynamics	4 wks	P total (water) (deep wetland water)	0	0	0	0	0	0	-1	0	0	0	0	-1	0	-1	0	R, N	mg / L	10	-1.8018	0.0239
805	70	L520	CI	Freshwater marsh	Palustrine	nutrients / contaminants	flood pulse releasing	Restoration of hydrological dynamics	4 wks	N total (water) (open water)	0	0	0	0	0	0	-1	0	0	0	0	-1	0	-1	0	R, N	mg / L	10	-0.3969	0.0502
806	70	L520	CI	Freshwater marsh	Palustrine	nutrients / contaminants	flood pulse releasing	Restoration of hydrological dynamics	4 wks	N total (water) (deep wetland water)	0	0	0	0	0	0	-1	0	0	0	0	-1	0	-1	0	R, N	mg / L	10	-0.7673	0.0577
807	70	L520	CI	Freshwater marsh	Palustrine	nutrients / contaminants	flood pulse releasing	Restoration of hydrological dynamics	4 wks	N organic (open water)	0	0	0	0	0	0	-1	0	0	0	0	-1	0	-1	0	R, N	mg / L	10	-0.5878	0.0526
808	70	L520	CI	Freshwater marsh	Palustrine	nutrients / contaminants	flood pulse releasing	Restoration of hydrological dynamics	4 wks	N organic (deep wetland water)	0	0	0	0	0	0	-1	0	0	0	0	-1	0	-1	0	R, N	mg / L	10	-1.0616	0.0577
809	70	L520	CI	Freshwater marsh	Palustrine	nutrients / contaminants	flood pulse releasing	Restoration of hydrological dynamics	4 wks	NH4+ in open water	0	0	0	0	0	0	-1	0	0	0	0	-1	0	-1	0	R, N	mg / L	10	0.5465	0.0831
810	70	L520	CI	Freshwater marsh	Palustrine	nutrients / contaminants	flood pulse releasing	Restoration of hydrological dynamics	4 wks	NH4+ in deep wetland water	0	0	0	0	0	0	-1	0	0	0	0	-1	0	-1	0	R, N	mg / L	10	0.5167	0.0809
811	70	L520	CI	Freshwater marsh	Palustrine	nutrients / contaminants	flood pulse releasing	Restoration of hydrological dynamics	4 wks	NO3- / NO2- in open water	0	0	0	0	0	0	-1	0	0	0	0	-1	0	-1	0	R, N	mg / L	10	0.2293	0.0845
812	70	L520	CI	Freshwater marsh	Palustrine	nutrients / contaminants	flood pulse releasing	Restoration of hydrological dynamics	4 wks	NO3- / NO2- in deep wetland water)	0	0	0	0	0	0	-1	0	0	0	0	-1	0	-1	0	R, N	mg / L	10	1.626	0.1271
